# Supplementary material for: (E)-3-(3,4-Dimethoxy­phen­yl)-1-(2-fur­yl)prop-2-en-1-one
Source: Acta Crystallogr Sect E Struct Rep Online. 2008 Jul 9;64(Pt 8):o1434–5. doi: 10.1107/S1600536808020539 (PMC2962066; doi:10.1107/S1600536808020539)
Supplement: Supplementary file 2 [file e-64-o1434-Isup2.hkl]

#
# h,k,l, Fc-squared, Fo-squared, sigma(Fo-squared) and status flag
#
data_I
_shelx_title ' patil133_0m in C2 (100K)'
_shelx_refln_list_code          4
_shelx_F_calc_maximum      194.53
_exptl_crystal_F_000       544.00
_reflns_d_resolution_high  0.7069
 
loop_
 _symmetry_equiv_pos_as_xyz
 'x, y, z'
 '-x, y, -z'
 'x+1/2, y+1/2, z'
 '-x+1/2, y+1/2, -z'
 
_cell_length_a    21.5582
_cell_length_b     5.6105
_cell_length_c    10.4622
_cell_angle_alpha  90.000
_cell_angle_beta  101.510
_cell_angle_gamma  90.000
 
_shelx_F_squared_multiplier     1.000
 
loop_
 _refln_index_h
 _refln_index_k
 _refln_index_l
 _refln_F_squared_calc
 _refln_F_squared_meas
 _refln_F_squared_sigma
 _refln_observed_status
   2   0   0       41.86       22.12      1.70 o
   4   0   0     1450.92     1479.53     16.27 o
   6   0   0     1926.96     1887.68     24.28 o
   8   0   0       49.36       48.90      3.26 o
  10   0   0     2316.59     2425.75     25.74 o
  12   0   0      460.33      560.37     12.06 o
  14   0   0        0.24       -1.79      2.19 o
  16   0   0       90.41       83.62     10.75 o
  18   0   0        1.20        0.94      2.86 o
  20   0   0      297.64      319.37     15.32 o
  22   0   0       65.11       54.02      7.63 o
  24   0   0       25.60       34.59     10.66 o
  26   0   0        0.30        6.68      6.08 o
  28   0   0      203.77      213.67     20.27 o
   3   1   0     5533.26     5366.70     57.68 o
   5   1   0     6711.21     6416.51     39.88 o
   7   1   0      122.27      144.12      3.16 o
   9   1   0      422.24      386.69      5.82 o
  11   1   0      423.24      412.03      6.66 o
  13   1   0     1507.59     1439.42     14.35 o
  15   1   0      844.90      808.34     11.10 o
  17   1   0       99.71       99.31      5.03 o
  19   1   0        4.36        4.60      2.53 o
  21   1   0      363.80      334.07      9.35 o
  23   1   0      109.82      101.39      7.63 o
  25   1   0      263.05      276.77     14.87 o
  27   1   0      209.32      199.37     13.05 o
  29   1   0      105.82      102.98      9.12 o
   0   2   0     1116.41     1158.00     31.67 o
   2   2   0     1301.34     1242.42     21.07 o
   4   2   0     1851.79     1746.36     16.14 o
   6   2   0      585.95      598.38     11.33 o
   8   2   0      237.88      209.49      4.51 o
  10   2   0      521.11      555.10     10.56 o
  12   2   0      536.18      507.76     12.89 o
  14   2   0     1243.56     1293.87     18.39 o
  16   2   0       96.41       93.08      4.59 o
  18   2   0      859.37      880.32     14.09 o
  20   2   0      113.39      127.51      6.16 o
  22   2   0       89.40       77.93      5.50 o
  24   2   0      140.12      143.23      7.25 o
  26   2   0       74.37       63.90      5.82 o
  28   2   0      183.94      185.88     13.37 o
   1   3   0      112.76      114.92     13.04 o
   3   3   0      940.85     1095.38     15.28 o
   5   3   0      996.43     1014.61     12.28 o
   7   3   0      123.74      108.62      5.49 o
   9   3   0      862.72      917.71     16.62 o
  11   3   0       64.75       59.77      6.00 o
  13   3   0      819.08      852.73     30.04 o
  15   3   0      371.31      354.62      9.88 o
  17   3   0      816.38      762.82     32.53 o
  19   3   0      564.02      630.63     17.67 o
  21   3   0       40.92       36.40     10.63 o
  23   3   0       40.04       26.63     11.71 o
  25   3   0       25.68       21.87      6.92 o
  27   3   0        2.36        7.10      6.78 o
   0   4   0     1013.88      730.22     33.00 o
   2   4   0      153.39      130.72     11.38 o
   4   4   0       69.05       90.71      5.62 o
   6   4   0      480.55      501.67     10.56 o
   8   4   0      151.72      152.83      7.14 o
  10   4   0     1199.67     1292.61     25.41 o
  12   4   0      264.43      242.87     11.86 o
  14   4   0      675.57      670.51     19.47 o
  16   4   0      215.50      207.61     12.45 o
  18   4   0      271.87      277.44     18.00 o
  20   4   0        6.10        8.16      6.96 o
  22   4   0      138.36      120.85     15.53 o
  24   4   0       27.01       28.22     10.21 o
   1   5   0      196.05      143.61     19.03 o
   3   5   0       70.45       71.31      5.60 o
   5   5   0     1528.38     1495.10     32.43 o
   7   5   0      626.01      643.26     17.37 o
   9   5   0      195.70      214.58      9.24 o
  11   5   0       27.62       24.81      5.42 o
  13   5   0       26.69       29.82      6.97 o
  15   5   0      424.51      406.86     19.50 o
  17   5   0       44.31       44.13     10.84 o
  19   5   0       10.33        3.89      6.27 o
  21   5   0        1.66        4.96      6.83 o
  23   5   0       29.70       30.46     21.43 o
   0   6   0      796.63      725.55     40.28 o
   2   6   0       92.34       69.00      9.87 o
   4   6   0      714.51      670.56     37.18 o
   6   6   0      153.32      130.45     15.31 o
   8   6   0       37.32       39.36      5.38 o
  10   6   0       12.88       13.70      7.35 o
  12   6   0       54.02       54.36      8.45 o
  14   6   0        3.00        7.94      9.62 o
  16   6   0       25.33       19.87      8.09 o
  18   6   0       75.17       58.98     13.38 o
   5   7   0       33.82       26.11     14.65 o
   7   7   0      134.25       99.67     16.50 o
   9   7   0       33.46       18.98      5.25 o
  11   7   0        6.80        7.76      5.77 o
  13   7   0       16.69       23.34      7.91 o
 -30   0   1       23.43       15.53      8.15 o
 -28   0   1      294.02      297.14     17.03 o
 -26   0   1       22.13       16.28      6.76 o
 -24   0   1       73.57       70.66      9.01 o
 -22   0   1      583.52      552.90     32.77 o
 -20   0   1      418.21      404.89     12.89 o
 -18   0   1      288.15      275.61     10.19 o
 -16   0   1      225.54      221.72      8.67 o
 -14   0   1      169.85      169.92      7.21 o
 -12   0   1     2919.95     3128.86     32.34 o
 -10   0   1     1126.83     1195.69     20.21 o
  -8   0   1      640.10      543.85     12.97 o
  -6   0   1     3544.53     3679.94     33.49 o
  -4   0   1     1283.47     1233.15     14.01 o
  -2   0   1        0.01       -2.25      2.25 o
   0   0   1        0.23       -0.10      1.21 o
   2   0   1     3378.77     3608.97     32.38 o
   4   0   1      299.29      297.70      5.62 o
   6   0   1     3067.96     3209.26     53.15 o
   8   0   1      736.15      743.31     11.69 o
  10   0   1      346.68      374.19      8.94 o
  12   0   1     1270.47     1192.06     18.05 o
  14   0   1       92.12       79.60      5.59 o
  16   0   1      188.59      209.98      9.88 o
  18   0   1      205.28      190.88     12.50 o
  20   0   1      127.93      110.11      9.26 o
  22   0   1      125.33      128.61     12.70 o
  24   0   1      175.53      167.99     12.54 o
  26   0   1       28.39       23.03      7.68 o
  28   0   1       26.29       27.27      8.48 o
 -29   1   1      141.61      146.23     10.23 o
 -27   1   1      190.96      186.84     10.49 o
 -25   1   1      112.72      112.94      8.13 o
 -23   1   1      212.89      194.11      8.05 o
 -21   1   1       56.11       48.73      4.45 o
 -19   1   1       52.16       37.55      6.80 o
 -17   1   1       55.83       51.48      4.18 o
 -15   1   1      411.87      392.66      9.59 o
 -13   1   1        1.42        3.91      1.60 o
 -11   1   1      587.96      582.82      8.33 o
  -9   1   1      679.99      661.18      7.62 o
  -7   1   1     1903.86     1930.21     12.82 o
  -5   1   1      528.06      506.11      4.87 o
  -3   1   1     1504.94     1427.35     13.16 o
  -1   1   1     5962.77     6210.21     54.58 o
   1   1   1      223.04      236.48      7.32 o
   3   1   1      589.19      548.99      6.70 o
   5   1   1     1160.27     1139.47      9.27 o
   7   1   1     3453.23     3330.27     22.94 o
   9   1   1     1120.93     1104.61     10.73 o
  11   1   1     1523.31     1549.69     14.31 o
  13   1   1      226.34      247.37      6.66 o
  15   1   1       60.41       59.74      3.81 o
  17   1   1       14.03       20.07      2.99 o
  19   1   1     1206.41     1150.17     16.52 o
  21   1   1      699.84      731.08     15.85 o
  23   1   1      108.42       94.33      8.99 o
  25   1   1      166.25      170.13      9.86 o
  27   1   1      144.52      152.83     11.19 o
  29   1   1      122.97      129.56     10.05 o
 -28   2   1      118.43      125.94     12.57 o
 -26   2   1       96.91       85.20      8.98 o
 -24   2   1      171.54      165.46      7.57 o
 -22   2   1      239.60      254.96     17.60 o
 -20   2   1      601.67      594.59     13.70 o
 -18   2   1      295.35      286.44      9.23 o
 -16   2   1      446.90      467.66      8.99 o
 -14   2   1      288.44      280.95      8.22 o
 -12   2   1      485.42      481.72     11.20 o
 -10   2   1      901.89      869.89     11.24 o
  -8   2   1      725.56      740.95      8.51 o
  -6   2   1      382.58      349.82      7.91 o
  -4   2   1      898.11     1060.12     16.43 o
  -2   2   1       22.13       29.22      4.57 o
   0   2   1     2123.15     2327.39     58.29 o
   2   2   1      808.59      802.93     12.69 o
   4   2   1        2.38       -1.20      1.51 o
   6   2   1     1356.42     1345.96     19.84 o
   8   2   1     2575.45     2810.39     28.01 o
  10   2   1      105.49      123.12      4.49 o
  12   2   1        4.60        6.24      2.16 o
  14   2   1      376.53      406.88     10.22 o
  16   2   1     1385.64     1285.99     16.19 o
  18   2   1      685.50      679.99     12.14 o
  20   2   1       37.97       40.31      4.15 o
  22   2   1       57.82       66.43      5.49 o
  24   2   1       28.52       24.05      4.36 o
  26   2   1      300.94      325.03     14.26 o
  28   2   1       84.37      111.48     11.44 o
 -27   3   1       26.71       18.02      9.37 o
 -25   3   1       62.02       76.97      9.30 o
 -23   3   1       36.17       36.13      6.84 o
 -21   3   1      293.10      328.14     13.82 o
 -19   3   1       33.21       29.27      4.76 o
 -17   3   1      537.89      554.04     19.38 o
 -15   3   1      373.25      382.52      9.86 o
 -13   3   1     1307.09     1232.31     24.24 o
 -11   3   1      989.89     1011.02     19.93 o
  -9   3   1      886.89      826.57     15.33 o
  -7   3   1      301.43      324.26     10.92 o
  -5   3   1     2816.83     3203.17     27.67 o
  -3   3   1      771.94      915.51     23.21 o
  -1   3   1      918.74      968.92     23.75 o
   1   3   1     2818.70     3129.17     30.38 o
   3   3   1      133.30      152.23      6.53 o
   5   3   1      212.39      228.13      6.15 o
   7   3   1     1639.91     1642.72     27.83 o
   9   3   1      199.79      159.79     13.57 o
  11   3   1      643.19      614.87     16.41 o
  13   3   1      160.78      162.11      9.74 o
  15   3   1      329.65      324.04     11.56 o
  17   3   1       34.23       28.23      4.60 o
  19   3   1       14.30        5.72      4.24 o
  21   3   1      199.96      203.82     10.70 o
  23   3   1      113.71      115.64     12.14 o
  25   3   1       27.25       19.58      6.56 o
  27   3   1       17.51       26.62      8.04 o
 -26   4   1       13.67       20.75     10.56 o
 -24   4   1       58.93       75.17     14.14 o
 -22   4   1      182.68      199.71     17.89 o
 -20   4   1      376.89      382.82     26.50 o
 -18   4   1      449.77      486.11     22.37 o
 -16   4   1        2.98        1.78      4.79 o
 -14   4   1      388.10      387.30     42.61 o
 -12   4   1       18.29       18.21      4.31 o
 -10   4   1      441.46      422.88     19.26 o
  -8   4   1       76.78       87.61      5.78 o
  -6   4   1      248.93      219.64      7.15 o
  -4   4   1       98.83       96.61     10.57 o
  -2   4   1       67.62       62.12      8.94 o
   0   4   1      243.85      233.79     14.26 o
   2   4   1        1.93        8.99      2.81 o
   4   4   1       25.62       22.27      3.90 o
   6   4   1       87.96       73.25      4.83 o
   8   4   1      414.07      415.59     12.53 o
  10   4   1      663.78      632.74     23.38 o
  12   4   1     1663.81     1711.18     49.27 o
  14   4   1      601.52      579.02     21.67 o
  16   4   1      300.05      284.76     16.50 o
  18   4   1       52.72       85.92     13.54 o
  20   4   1       86.44       77.88     12.09 o
  22   4   1        7.93       23.12      8.87 o
  24   4   1       72.55       69.66     14.09 o
 -23   5   1       17.34       21.98      9.58 o
 -21   5   1       12.16        9.36      7.76 o
 -19   5   1       14.08       19.83     11.33 o
 -17   5   1       53.13       58.10     10.17 o
 -15   5   1       24.43       26.97     15.85 o
 -13   5   1      387.92      459.85     21.76 o
 -11   5   1      159.14      145.05     16.63 o
  -9   5   1      141.35      138.09     12.25 o
  -7   5   1      212.06      196.11      8.62 o
  -5   5   1      323.18      313.66     15.14 o
  -3   5   1        5.16        5.66      3.56 o
  -1   5   1      233.78      230.79     16.35 o
   1   5   1      574.13      556.19     18.82 o
   3   5   1       49.12       21.93     13.67 o
   5   5   1      900.98      990.77     30.89 o
   7   5   1      445.36      440.53     12.62 o
   9   5   1      230.28      228.64      9.70 o
  11   5   1      139.79      134.45     12.04 o
  13   5   1      269.28      240.14     18.03 o
  15   5   1       67.11       66.34     10.32 o
  17   5   1       16.16       10.22     11.81 o
  19   5   1       51.70       52.96     10.71 o
  21   5   1      102.04       82.08     13.23 o
 -18   6   1       21.02       28.80      8.31 o
 -16   6   1      249.87      257.98     51.06 o
 -14   6   1        3.97        4.14      5.14 o
 -12   6   1       42.99       31.19      6.90 o
 -10   6   1       33.00       26.57      5.60 o
  -8   6   1      580.91      527.48     15.22 o
  -6   6   1      270.49      280.72     21.16 o
  -4   6   1       69.93       55.16     11.80 o
  -2   6   1       36.31       39.27     10.40 o
   0   6   1       86.11       88.03     10.46 o
   2   6   1        4.46       13.05      6.65 o
   6   6   1      141.75      127.87     12.56 o
   8   6   1       95.96       95.52      7.43 o
  10   6   1       20.08       18.57      5.77 o
  12   6   1      129.53      130.96     11.34 o
  14   6   1       56.51       51.49     19.80 o
  16   6   1       64.32       67.01     10.72 o
  18   6   1       27.90       41.44      9.87 o
 -13   7   1       10.27        9.65      6.34 o
 -11   7   1       79.74       87.11      9.13 o
  -9   7   1        3.54        9.35      5.20 o
  -7   7   1      165.78      156.25     21.97 o
  -5   7   1      117.87      103.28     16.53 o
  -3   7   1       11.82        8.66     10.50 o
  -1   7   1        7.57       19.80     11.07 o
   9   7   1        2.29       10.33      5.20 o
  11   7   1       87.16       79.65      9.19 o
  13   7   1       20.06        8.43     13.56 o
 -30   0   2       58.68       60.63     10.40 o
 -28   0   2       66.65       61.49      9.88 o
 -26   0   2       29.16       13.97      7.86 o
 -24   0   2      276.15      305.90     14.61 o
 -22   0   2      222.30      200.09     11.82 o
 -20   0   2       47.21       44.29      5.55 o
 -18   0   2       89.73       78.85      6.31 o
 -16   0   2        5.42        7.34      3.05 o
 -14   0   2      841.32      887.38     15.86 o
 -12   0   2      458.09      487.22     10.57 o
 -10   0   2      430.00      401.33     27.49 o
  -8   0   2     2405.11     2449.36     27.66 o
  -6   0   2    37545.62    36200.68    310.48 o
  -4   0   2    37840.25    39456.94    274.77 o
  -2   0   2      815.81      869.52     11.22 o
   0   0   2     1042.76     1118.37     13.32 o
   2   0   2     2808.23     2868.46     24.42 o
   4   0   2     6681.50     6496.01     50.08 o
   6   0   2      154.00      149.30      6.98 o
   8   0   2       13.75        6.12      2.16 o
  10   0   2      154.68      173.39      6.52 o
  12   0   2       39.98       39.91      4.20 o
  14   0   2      399.75      394.63     20.75 o
  16   0   2       45.68       40.80      5.04 o
  18   0   2        0.23        3.25      3.45 o
  20   0   2      257.25      279.04     13.54 o
  22   0   2      329.36      327.71     15.42 o
  24   0   2      101.85      112.28     11.23 o
  26   0   2      132.30      164.31     13.56 o
  28   0   2        0.76        1.61      7.15 o
 -29   1   2       14.81       11.94      6.16 o
 -27   1   2      194.22      192.49     11.98 o
 -25   1   2       61.04       50.00      6.01 o
 -23   1   2       25.14       17.05      3.65 o
 -21   1   2       40.10       38.54      4.23 o
 -19   1   2      521.06      551.99     11.66 o
 -17   1   2      114.39      109.83      5.53 o
 -15   1   2      500.03      513.76      8.61 o
 -13   1   2      181.67      180.83      5.59 o
 -11   1   2      862.33      876.46      9.83 o
  -9   1   2      592.34      629.11      7.18 o
  -7   1   2     1397.02     1457.24     10.73 o
  -5   1   2     1627.16     1705.61     12.18 o
  -3   1   2    23335.78    24130.80    141.94 o
  -1   1   2    19694.82    19452.29    128.71 o
   1   1   2      711.36      719.46      8.73 o
   3   1   2     1308.87     1258.88      9.86 o
   5   1   2      280.02      273.73      4.22 o
   7   1   2     4257.99     4072.91     25.52 o
   9   1   2     3503.98     3456.03     23.77 o
  11   1   2       43.40       37.50      2.78 o
  13   1   2      522.59      512.50      8.60 o
  15   1   2      837.54      770.61     12.08 o
  17   1   2      563.98      567.30     10.98 o
  19   1   2      468.86      445.97     11.60 o
  21   1   2      166.28      174.35      7.68 o
  23   1   2       89.00       65.65      6.81 o
  25   1   2        6.57       10.72      4.95 o
  27   1   2       49.13       54.27      7.60 o
 -28   2   2       98.20       96.23     11.41 o
 -26   2   2        1.13        1.06      3.62 o
 -24   2   2        2.54        4.60      3.34 o
 -22   2   2       67.12       73.85      5.30 o
 -20   2   2      199.33      205.02      7.50 o
 -18   2   2      283.24      283.74      7.66 o
 -16   2   2      474.87      496.07     17.19 o
 -14   2   2      126.04      122.78      4.33 o
 -12   2   2      338.09      321.97      6.91 o
 -10   2   2      791.31      742.13      8.52 o
  -8   2   2       62.35       61.23      2.53 o
  -6   2   2      614.62      656.93     13.66 o
  -4   2   2      603.96      704.09     11.67 o
  -2   2   2      231.22      244.27      4.74 o
   0   2   2      764.53      741.85     10.58 o
   2   2   2       36.83       33.22      4.67 o
   4   2   2      630.08      673.52     12.97 o
   6   2   2     1135.29     1157.33     11.41 o
   8   2   2       43.63       47.07      2.93 o
  10   2   2     1174.26     1284.52     15.11 o
  12   2   2      126.24      111.98      5.77 o
  14   2   2      509.85      485.86      8.90 o
  16   2   2      798.58      808.23     12.70 o
  18   2   2      289.38      245.81      7.71 o
  20   2   2      696.27      711.25     13.44 o
  22   2   2      257.78      238.13     11.22 o
  24   2   2       52.21       50.39      6.55 o
  26   2   2       86.28      107.90     11.04 o
 -27   3   2       13.18        7.99      6.45 o
 -25   3   2      112.38      140.41     11.34 o
 -23   3   2       25.44       23.70      6.17 o
 -21   3   2      959.67     1028.30     23.92 o
 -19   3   2      288.73      282.41     13.65 o
 -17   3   2     1044.57     1100.81     37.35 o
 -15   3   2     1312.19     1301.95     18.74 o
 -13   3   2      609.23      629.39     15.13 o
 -11   3   2      317.75      342.30     10.53 o
  -9   3   2      332.43      363.88     10.12 o
  -7   3   2      157.35      178.12      5.96 o
  -5   3   2      193.89      204.16      6.05 o
  -3   3   2      278.97      316.50      6.43 o
  -1   3   2      245.56      309.57      7.26 o
   1   3   2      523.90      565.95     10.73 o
   3   3   2      372.77      367.39      9.31 o
   5   3   2      243.73      254.60      7.32 o
   7   3   2      393.89      453.88     14.84 o
   9   3   2      226.39      232.93      9.86 o
  11   3   2      291.54      280.25     17.55 o
  13   3   2      302.43      286.66      9.06 o
  15   3   2      135.83      133.39      7.95 o
  17   3   2       18.55       14.11      4.15 o
  19   3   2      126.43      126.77      8.55 o
  21   3   2       45.13       42.16      6.89 o
  23   3   2        9.44        9.71      5.51 o
  25   3   2        3.89        1.26      5.54 o
 -26   4   2       22.25       22.72     10.63 o
 -24   4   2       75.67       90.44     21.43 o
 -22   4   2        3.14        1.80      7.02 o
 -20   4   2      275.66      295.89     25.03 o
 -18   4   2      142.31      149.71     14.18 o
 -16   4   2       37.07       40.59     10.94 o
 -14   4   2      433.79      450.91     22.58 o
 -12   4   2      136.27      140.22     20.73 o
 -10   4   2      757.47      771.72     34.59 o
  -8   4   2      201.91      187.16      9.30 o
  -6   4   2      632.29      626.33     12.92 o
  -4   4   2      105.44      103.68      5.60 o
  -2   4   2       13.23       18.31      2.31 o
   0   4   2      529.52      527.92     13.22 o
   2   4   2      627.72      677.82     13.71 o
   4   4   2     1085.82      988.89     67.50 o
   6   4   2      367.41      343.27     15.53 o
   8   4   2       63.21       65.70      7.03 o
  10   4   2      819.44      798.40     19.67 o
  12   4   2      252.07      249.57     13.84 o
  14   4   2      755.65      647.82     21.10 o
  16   4   2      247.76      190.08     12.56 o
  18   4   2       13.27       11.33      5.56 o
  20   4   2       71.17       73.53     10.31 o
  22   4   2       63.91       70.05     18.55 o
  24   4   2      134.29      124.46     27.24 o
 -23   5   2       17.54       13.10      8.90 o
 -21   5   2       20.61       23.17      8.67 o
 -19   5   2      370.90      429.36     23.70 o
 -17   5   2      106.09      103.93     12.76 o
 -15   5   2       23.10       19.03      6.28 o
 -13   5   2      211.62      230.41     12.68 o
 -11   5   2      398.53      391.16     14.98 o
  -9   5   2      219.12      190.55     10.51 o
  -7   5   2      113.91      117.84      7.72 o
  -5   5   2       77.51       78.39      5.98 o
  -3   5   2      393.13      405.31      8.70 o
  -1   5   2      886.95      912.32     16.12 o
   1   5   2      508.35      486.33     17.30 o
   3   5   2     1790.02     1829.99     34.96 o
   5   5   2       82.37       95.09     14.75 o
   7   5   2      191.62      194.35     14.84 o
   9   5   2      546.80      556.06     18.01 o
  11   5   2      110.90      107.30      9.14 o
  13   5   2       44.02       34.36      9.95 o
  15   5   2       31.74       28.41      6.89 o
  17   5   2       55.47       44.16      8.66 o
  19   5   2       18.15       12.55      7.54 o
  21   5   2       20.93       33.48     10.70 o
 -18   6   2        7.47       10.96      8.19 o
 -16   6   2       66.16       72.48     11.06 o
 -14   6   2       18.65       22.36      6.70 o
 -12   6   2       27.36       21.36      6.26 o
 -10   6   2      210.17      202.12     12.74 o
  -8   6   2      227.92      224.92     11.12 o
  -6   6   2      723.31      662.53     17.20 o
  -4   6   2      147.96      138.02     16.56 o
  -2   6   2       23.09       14.61     12.96 o
   0   6   2       94.59       90.42     21.57 o
   2   6   2       90.91       75.77     20.64 o
   4   6   2      205.42      221.04     15.47 o
   6   6   2        7.19        8.64      4.01 o
   8   6   2       93.16      112.11      8.46 o
  10   6   2       69.64       80.68      8.36 o
  12   6   2      139.78      144.78     12.21 o
  14   6   2       55.57       65.26     22.15 o
  16   6   2       48.39       28.23      8.87 o
  18   6   2       43.53       34.53      9.54 o
 -13   7   2       21.85       19.70      8.00 o
 -11   7   2       89.65      106.24     14.39 o
  -9   7   2       95.61       72.08      8.45 o
  -7   7   2      152.83      148.71     19.65 o
  -5   7   2      175.45      201.19     21.24 o
  -3   7   2        4.85        6.79     10.26 o
  -1   7   2       21.41       11.79     16.26 o
   1   7   2      225.22      217.41     31.06 o
   3   7   2       19.78       45.99     20.64 o
   7   7   2       23.89       11.35      5.51 o
   9   7   2       15.27       10.02      5.79 o
  11   7   2       14.49        8.01      6.12 o
 -30   0   3       18.66       19.06      9.45 o
 -28   0   3       29.04       28.06      8.16 o
 -26   0   3       38.10       36.84     11.61 o
 -24   0   3      678.95      697.66     26.90 o
 -22   0   3        9.42       10.63      4.92 o
 -20   0   3      424.62      443.99     13.38 o
 -18   0   3        7.67       18.91      4.70 o
 -16   0   3      590.61      584.50     28.37 o
 -14   0   3      443.88      463.56     13.00 o
 -12   0   3       33.02       25.17      3.29 o
 -10   0   3      671.73      683.83     12.05 o
  -8   0   3      373.29      428.60      8.26 o
  -6   0   3     2274.35     2326.09     20.57 o
  -4   0   3     1149.39     1292.05     16.80 o
  -2   0   3     1657.80     1781.09     17.78 o
   0   0   3     4388.35     4425.18     41.79 o
   2   0   3     1689.44     1739.99     18.25 o
   4   0   3      422.27      421.18      8.33 o
   6   0   3     6191.75     6049.43     50.27 o
   8   0   3      137.41      142.73      5.87 o
  10   0   3     1534.82     1608.08     27.28 o
  12   0   3       23.90       30.17      6.65 o
  14   0   3        0.18        4.67      2.87 o
  16   0   3       10.07       12.47      3.69 o
  18   0   3      429.87      406.35     13.30 o
  20   0   3      202.60      191.38     12.19 o
  22   0   3       58.02       68.15      9.07 o
  24   0   3       63.67       72.27     11.97 o
  26   0   3        9.11        5.88      7.03 o
  28   0   3      199.55      265.78     35.57 o
 -29   1   3       80.24       71.96     10.68 o
 -27   1   3       18.48       10.02      5.15 o
 -25   1   3       73.80       74.38      6.76 o
 -23   1   3      200.02      187.61      7.83 o
 -21   1   3      178.40      151.46      8.01 o
 -19   1   3      174.17      162.92      7.05 o
 -17   1   3      117.90      113.49      5.19 o
 -15   1   3      162.84      164.35      5.24 o
 -13   1   3      629.64      602.21      8.75 o
 -11   1   3      172.94      184.97      4.43 o
  -9   1   3       65.43       69.34      2.75 o
  -7   1   3     2619.78     2762.82     18.75 o
  -5   1   3     1853.46     1832.64     15.45 o
  -3   1   3     6458.78     6506.79     44.83 o
  -1   1   3     1103.75     1148.70      9.44 o
   1   1   3     1029.19      922.30      7.91 o
   3   1   3      480.71      463.23      6.39 o
   5   1   3      650.92      666.01     10.81 o
   7   1   3      636.17      664.97      8.30 o
   9   1   3      746.43      787.08      9.78 o
  11   1   3      504.41      462.85      8.09 o
  13   1   3      112.02      101.42      4.58 o
  15   1   3     3844.25     3726.34     31.77 o
  17   1   3      908.12      866.66     14.51 o
  19   1   3       90.17       85.52      5.72 o
  21   1   3       59.19       59.68      5.97 o
  23   1   3      277.39      286.68     12.00 o
  25   1   3       81.84       77.80      8.10 o
  27   1   3       58.60       60.22      7.87 o
 -28   2   3        2.28       11.89      7.13 o
 -26   2   3       22.13        9.31      4.06 o
 -24   2   3       19.10       15.00      4.03 o
 -22   2   3      124.15      114.82      6.75 o
 -20   2   3       81.30       77.97      5.53 o
 -18   2   3       80.94       75.44      5.81 o
 -16   2   3     1216.55     1171.20     14.98 o
 -14   2   3      211.37      199.24      4.81 o
 -12   2   3      769.12      739.93     10.46 o
 -10   2   3      247.09      226.04      5.52 o
  -8   2   3     1643.80     1762.74     19.24 o
  -6   2   3     3377.30     3713.22     51.05 o
  -4   2   3     4438.31     4569.60     58.47 o
  -2   2   3     2257.68     2471.90     35.16 o
   0   2   3      299.40      320.47     10.66 o
   2   2   3     1730.98     1743.41     30.62 o
   4   2   3     3104.06     3436.55     24.86 o
   6   2   3     1631.12     1595.04     17.44 o
   8   2   3      123.27      131.16      4.29 o
  10   2   3      701.17      683.72     12.47 o
  12   2   3      136.70      155.31      6.91 o
  14   2   3      413.56      386.84     13.29 o
  16   2   3       21.65       18.30      3.10 o
  18   2   3       63.49       45.97      4.98 o
  20   2   3      287.79      318.93     10.92 o
  22   2   3       21.68       19.67      4.13 o
  24   2   3       79.01       87.83      7.82 o
  26   2   3      132.74      157.17     12.72 o
 -27   3   3        1.91        8.41      9.74 o
 -25   3   3      222.08      247.38     16.99 o
 -23   3   3       90.38      101.07     10.50 o
 -21   3   3      358.32      355.46     14.03 o
 -19   3   3      208.31      181.80     21.05 o
 -17   3   3      341.14      333.59     15.20 o
 -15   3   3       53.96       48.91      4.31 o
 -13   3   3      333.36      357.06     15.05 o
 -11   3   3      908.58      973.99     22.08 o
  -9   3   3      329.29      354.72      9.77 o
  -7   3   3      214.54      198.00      8.32 o
  -5   3   3      404.75      447.17      9.37 o
  -3   3   3     1484.70     1607.71     22.78 o
  -1   3   3      951.78      940.78     15.26 o
   1   3   3      367.75      361.27     10.51 o
   3   3   3      653.54      684.35     23.88 o
   5   3   3       89.28       83.47      6.00 o
   7   3   3      538.30      489.44     24.66 o
   9   3   3      765.84      711.81     19.13 o
  11   3   3      462.69      431.57     20.96 o
  13   3   3       27.24       23.07      3.75 o
  15   3   3      217.03      218.68     11.21 o
  17   3   3       40.16       31.78      5.08 o
  19   3   3       10.65        6.89      4.03 o
  21   3   3        6.74        3.29      4.49 o
  23   3   3       17.87       19.02      6.72 o
  25   3   3       89.02       92.75     13.53 o
 -26   4   3      159.33      141.36     18.19 o
 -24   4   3      309.06      363.91     24.10 o
 -22   4   3      117.90      145.54     16.16 o
 -20   4   3       57.87       74.36     12.04 o
 -18   4   3      104.08      123.55     13.37 o
 -16   4   3      120.26      112.40     10.55 o
 -14   4   3      131.44      129.20     10.30 o
 -12   4   3      356.19      368.32     17.51 o
 -10   4   3       88.61       76.20      7.44 o
  -8   4   3       48.53       50.19      5.97 o
  -6   4   3      304.41      315.94     29.25 o
  -4   4   3      284.58      277.06      9.49 o
  -2   4   3      285.53      353.42     14.71 o
   0   4   3      265.80      306.80     11.84 o
   2   4   3     1738.12     1701.95     51.49 o
   4   4   3      588.95      530.07     37.10 o
   6   4   3      548.65      531.49     21.66 o
   8   4   3     1083.69     1033.67     22.49 o
  10   4   3      778.92      750.51     19.88 o
  12   4   3      196.20      176.85     13.74 o
  14   4   3       65.03       56.52      7.97 o
  16   4   3       15.57       13.80      5.65 o
  18   4   3        5.44        7.29      6.00 o
  20   4   3      263.58      300.82     17.93 o
  22   4   3       62.41       61.18     10.61 o
 -23   5   3       50.59       47.90     14.63 o
 -21   5   3        7.58       11.64      7.76 o
 -19   5   3      157.60      181.47     17.38 o
 -17   5   3      133.53      130.61     24.91 o
 -15   5   3       75.67       81.31      9.66 o
 -13   5   3      124.37      136.09     14.47 o
 -11   5   3      436.38      412.35     17.40 o
  -9   5   3       78.66       61.88      7.05 o
  -7   5   3      305.77      267.67     11.84 o
  -5   5   3       72.59       61.88     10.18 o
  -3   5   3      214.71      180.51     24.34 o
  -1   5   3      205.60      177.78     23.54 o
   1   5   3     1033.72     1015.68     69.15 o
   3   5   3       41.23       41.73      8.89 o
   5   5   3      315.18      321.58     11.97 o
   7   5   3       24.61       23.05      5.27 o
   9   5   3      705.37      744.47     30.35 o
  11   5   3      502.22      483.29     17.19 o
  13   5   3       13.45       18.12      5.83 o
  15   5   3      211.02      217.66     14.16 o
  17   5   3       73.43       89.44     11.10 o
  19   5   3       23.52       19.51      7.78 o
  21   5   3      117.77      133.58     16.61 o
 -18   6   3       55.95       69.56     12.07 o
 -16   6   3       81.10       97.52     11.21 o
 -14   6   3       67.52       61.35      8.94 o
 -12   6   3      104.46       93.08      9.90 o
 -10   6   3       50.71       39.79     10.16 o
  -8   6   3       22.65       20.48      5.73 o
  -6   6   3       69.73       89.66     15.19 o
  -4   6   3       56.36       59.27     18.71 o
  -2   6   3       82.64       56.17     18.43 o
   0   6   3        3.27       -0.64     11.99 o
   2   6   3      182.36      170.89     26.40 o
   4   6   3       21.27       24.37      5.64 o
   6   6   3      149.80      154.40     10.72 o
   8   6   3       35.86       41.23      6.83 o
  10   6   3      190.44      191.97     22.36 o
  12   6   3       62.30       58.94      9.56 o
  14   6   3       43.91       42.08      8.37 o
  16   6   3      120.93      134.58     14.29 o
 -13   7   3       79.09      125.66     14.79 o
 -11   7   3      102.34      114.19     14.17 o
  -9   7   3      215.95      211.45     22.81 o
  -7   7   3       85.45       66.42     15.57 o
  -5   7   3        6.64       25.14     12.13 o
  -3   7   3       35.48       45.07     13.79 o
  -1   7   3       45.16       59.96     23.42 o
   1   7   3      233.96      269.40     35.37 o
   3   7   3       16.13       21.50      6.07 o
   5   7   3       19.81       25.94      6.29 o
   7   7   3       19.35       26.30      6.91 o
   9   7   3       59.15       51.51      9.54 o
  11   7   3       21.27        9.50      7.69 o
 -30   0   4      169.68      147.30     20.26 o
 -28   0   4       15.53       25.60      8.86 o
 -26   0   4       20.58       17.88      6.71 o
 -24   0   4        5.95       16.53      7.51 o
 -22   0   4      110.07       95.04     10.73 o
 -20   0   4       38.50       43.48      7.72 o
 -18   0   4        3.27        4.18      3.09 o
 -16   0   4      331.39      339.58     10.53 o
 -14   0   4      246.14      251.99      8.67 o
 -12   0   4     4227.09     4316.09     41.82 o
 -10   0   4     7142.81     7489.76     55.58 o
  -8   0   4     2789.73     2959.35     30.21 o
  -6   0   4      173.20      175.62      6.64 o
  -4   0   4      585.10      608.10     13.36 o
  -2   0   4      836.21      829.73     11.93 o
   0   0   4      214.46      236.61      9.36 o
   2   0   4       49.53       70.65      5.40 o
   4   0   4      274.24      250.11      7.08 o
   6   0   4      297.19      307.86      8.31 o
   8   0   4      389.65      350.41      9.37 o
  10   0   4      749.34      679.59     13.99 o
  12   0   4     1107.72     1015.15     18.35 o
  14   0   4     1820.29     1773.15     26.61 o
  16   0   4      936.50      846.03     18.70 o
  18   0   4       30.52       21.93      6.71 o
  20   0   4       19.44       20.18      7.42 o
  22   0   4      473.84      535.92     30.27 o
  24   0   4       99.34      132.52     15.66 o
  26   0   4       45.13       79.72     11.40 o
 -29   1   4        1.35        0.79      5.23 o
 -27   1   4       55.85       42.74     12.97 o
 -25   1   4      309.72      314.69     14.58 o
 -23   1   4        4.96        8.93      3.51 o
 -21   1   4       90.25       83.58      5.44 o
 -19   1   4       87.68       88.34      5.20 o
 -17   1   4      117.77      122.62      5.44 o
 -15   1   4      312.03      341.88      8.58 o
 -13   1   4      121.62      116.22      4.15 o
 -11   1   4     2951.45     3026.77     21.28 o
  -9   1   4     1094.43     1178.49     12.34 o
  -7   1   4     2097.12     2317.00     19.05 o
  -5   1   4     6909.39     7378.51     54.34 o
  -3   1   4      243.18      227.01      4.67 o
  -1   1   4     1212.24     1183.52     11.84 o
   1   1   4     1779.65     1698.03     15.41 o
   3   1   4     6269.49     6241.61     36.27 o
   5   1   4      297.96      284.75      5.44 o
   7   1   4       43.20       49.49      3.09 o
   9   1   4      230.65      211.65      5.45 o
  11   1   4      177.04      180.45      5.54 o
  13   1   4     1577.21     1479.60     17.68 o
  15   1   4       32.62       28.43      3.54 o
  17   1   4      700.18      689.76     12.95 o
  19   1   4       48.52       42.00      4.73 o
  21   1   4        3.07       -1.90      3.68 o
  23   1   4       37.67       32.61      7.00 o
  25   1   4       13.05       12.34      5.32 o
 -28   2   4        6.26       11.55      7.19 o
 -26   2   4       67.34       62.91      6.10 o
 -24   2   4      208.29      203.90     11.39 o
 -22   2   4       94.17       92.61     13.55 o
 -20   2   4       75.34       77.34      5.62 o
 -18   2   4      815.44      896.97     15.35 o
 -16   2   4      772.99      796.34     12.82 o
 -14   2   4      269.40      281.35      7.06 o
 -12   2   4      200.59      240.11      5.43 o
 -10   2   4       38.65       42.60      2.10 o
  -8   2   4      300.90      346.65      6.51 o
  -6   2   4      610.09      561.73      8.28 o
  -4   2   4      282.38      256.85     19.52 o
  -2   2   4      327.48      314.44      9.31 o
   0   2   4      491.39      499.05     15.89 o
   2   2   4      502.39      550.41      8.46 o
   4   2   4      362.36      395.65      6.24 o
   6   2   4     1669.03     1708.66     15.95 o
   8   2   4      190.07      231.27      6.58 o
  10   2   4      111.76      123.46      7.39 o
  12   2   4       18.70       10.54      2.47 o
  14   2   4      264.47      237.95      7.23 o
  16   2   4     1207.69     1107.45     16.49 o
  18   2   4       57.53       54.41      5.94 o
  20   2   4        1.08        5.37      3.20 o
  22   2   4       21.35       19.38      4.20 o
  24   2   4       14.40       17.86      7.17 o
  26   2   4      287.25      288.95     16.34 o
 -27   3   4       90.17      103.84     10.83 o
 -25   3   4      248.97      226.87     13.23 o
 -23   3   4       20.11       18.26      5.64 o
 -21   3   4      284.59      284.53     12.85 o
 -19   3   4       13.66       13.50      4.32 o
 -17   3   4       39.36       32.13      6.81 o
 -15   3   4      385.34      372.71      9.73 o
 -13   3   4      115.44      101.35      8.93 o
 -11   3   4      215.43      222.29     11.20 o
  -9   3   4      240.02      264.26     18.20 o
  -7   3   4      213.42      232.76     11.96 o
  -5   3   4      971.19     1095.06     45.07 o
  -3   3   4      356.94      356.93     24.71 o
  -1   3   4       80.57       90.68      5.75 o
   1   3   4      217.95      215.61     11.25 o
   3   3   4      728.92      750.29     21.96 o
   5   3   4      182.46      172.09      8.55 o
   7   3   4      459.84      411.04     15.18 o
   9   3   4       28.91       28.11      5.26 o
  11   3   4      163.70      119.65      6.20 o
  13   3   4      412.33      343.43     10.73 o
  15   3   4      129.70      123.80      7.91 o
  17   3   4       66.61       53.40      8.80 o
  19   3   4       30.56       29.60      5.71 o
  21   3   4      204.43      231.53     13.39 o
  23   3   4      157.48      187.30     15.86 o
 -26   4   4        6.34       16.07      9.26 o
 -24   4   4      333.10      369.78     24.80 o
 -22   4   4      171.40      225.04     19.21 o
 -20   4   4      628.04      651.29     28.12 o
 -18   4   4        3.84       10.06      8.62 o
 -16   4   4      209.53      185.12     12.94 o
 -14   4   4      170.51      162.47     12.34 o
 -12   4   4      188.20      183.63     11.61 o
 -10   4   4      258.65      235.69     27.62 o
  -8   4   4      100.03       88.07      9.03 o
  -6   4   4        5.11        6.07      3.92 o
  -4   4   4      620.21      567.17     35.77 o
  -2   4   4      204.43      215.40     24.67 o
   0   4   4     1563.23     1613.32     35.16 o
   2   4   4       58.11       65.43      8.94 o
   4   4   4      333.58      344.42     32.55 o
   6   4   4      492.47      460.71     14.68 o
   8   4   4       52.40       43.46      6.32 o
  10   4   4     1076.15      929.11     23.87 o
  12   4   4       69.35       74.63      8.52 o
  14   4   4       55.43       52.80      9.91 o
  16   4   4       62.62       73.80     13.01 o
  18   4   4       74.55       96.04     14.74 o
  20   4   4       13.64        8.97      7.02 o
  22   4   4        9.25        1.88      7.30 o
 -23   5   4       26.22       34.74     11.18 o
 -21   5   4       68.30       65.35     12.51 o
 -19   5   4       23.21       41.29      8.67 o
 -17   5   4      225.36      271.45     16.47 o
 -15   5   4       51.85       57.46      8.45 o
 -13   5   4      178.61      186.75     14.85 o
 -11   5   4      170.92      189.41     12.34 o
  -9   5   4      202.58      181.68     11.50 o
  -7   5   4      479.65      429.11     34.85 o
  -5   5   4      313.98      336.64     32.47 o
  -3   5   4      339.29      375.55     32.19 o
  -1   5   4      602.66      635.29     41.45 o
   1   5   4      303.09      294.43     31.10 o
   3   5   4      612.82      650.34     42.65 o
   5   5   4      178.69      177.43     14.07 o
   7   5   4      601.18      604.64     18.25 o
   9   5   4      412.25      463.05     16.69 o
  11   5   4        2.78       -1.72      4.19 o
  13   5   4       36.91       38.53      7.19 o
  15   5   4       41.76       38.10      8.29 o
  17   5   4       15.50       26.02      8.22 o
  19   5   4       68.48       84.47     12.07 o
 -18   6   4       48.88       77.34     17.25 o
 -16   6   4       73.87       70.41     14.08 o
 -14   6   4       12.76       -1.76      5.35 o
 -12   6   4      171.10      165.28     12.65 o
 -10   6   4      131.05      113.82     10.68 o
  -8   6   4       41.33       49.74     12.71 o
  -6   6   4       29.63        8.69     14.45 o
  -4   6   4       48.55       57.54     18.71 o
  -2   6   4       28.38       19.15     15.69 o
   0   6   4       46.28       47.48     18.43 o
   2   6   4       71.09       95.77     24.26 o
   4   6   4       71.16       81.70     13.44 o
   6   6   4       88.23       70.81     20.38 o
   8   6   4        1.83       -0.33      5.13 o
  10   6   4      193.13      243.29     19.54 o
  12   6   4      112.23       87.11     17.91 o
  14   6   4       46.54       40.24     10.87 o
  16   6   4       89.97       98.56     12.92 o
 -13   7   4      142.70      146.70     13.38 o
 -11   7   4        7.93       16.49     13.10 o
  -9   7   4      257.32      284.02     26.96 o
  -7   7   4       66.47       78.05     16.39 o
  -5   7   4        5.07        3.28     10.68 o
  -3   7   4      148.44      118.87     27.72 o
  -1   7   4       19.71       22.61     18.07 o
   1   7   4       70.29       96.90     26.03 o
   3   7   4        6.38        8.65      5.83 o
   5   7   4       16.45       17.98      6.42 o
   7   7   4       14.23       11.91     12.72 o
   9   7   4      390.25      444.80     48.49 o
 -30   0   5       55.67       42.61     11.06 o
 -28   0   5       15.37       20.47      8.90 o
 -26   0   5       58.38       39.68      9.17 o
 -24   0   5        0.02        3.85      4.87 o
 -22   0   5       20.47       20.72      5.74 o
 -20   0   5      319.99      352.98     13.84 o
 -18   0   5      493.03      502.44     13.67 o
 -16   0   5        3.18        4.04      3.02 o
 -14   0   5      170.93      161.67      7.49 o
 -12   0   5     1853.85     1821.79     21.33 o
 -10   0   5     2397.62     2514.63     25.25 o
  -8   0   5        0.14        1.70      2.19 o
  -6   0   5     1109.48     1102.23     18.10 o
  -4   0   5      360.94      428.27     10.65 o
  -2   0   5       15.90       19.26      3.29 o
   0   0   5     1388.35     1434.63     18.61 o
   2   0   5       17.54       24.74      3.18 o
   4   0   5      731.98      726.58     14.47 o
   6   0   5      758.31      779.15     14.38 o
   8   0   5      491.41      460.70     11.52 o
  10   0   5      435.95      461.13     12.27 o
  12   0   5      562.42      577.70     14.44 o
  14   0   5     3627.27     3658.22     43.28 o
  16   0   5       17.76       14.80      5.23 o
  18   0   5        1.54       -2.05      4.31 o
  20   0   5       27.85       28.44      7.17 o
  22   0   5      353.18      394.22     23.03 o
  24   0   5      210.83      252.39     16.65 o
  26   0   5        7.50        9.44      7.64 o
 -29   1   5       12.62        8.25      5.81 o
 -27   1   5       35.40       36.50      6.75 o
 -25   1   5      376.19      396.52     16.12 o
 -23   1   5       70.42       60.49      6.19 o
 -21   1   5      130.57      121.15      6.79 o
 -19   1   5      207.98      202.41      7.88 o
 -17   1   5      966.81     1005.43     16.29 o
 -15   1   5      226.79      238.19      6.35 o
 -13   1   5      115.99      129.46      5.12 o
 -11   1   5      948.15     1007.17     12.33 o
  -9   1   5      785.28      878.02     11.45 o
  -7   1   5      277.33      298.00      5.28 o
  -5   1   5      170.92      173.41      4.38 o
  -3   1   5      196.86      203.57      5.08 o
  -1   1   5      102.58      121.81      4.62 o
   1   1   5      899.37      870.66     10.31 o
   3   1   5     2130.85     2202.72     17.72 o
   5   1   5      620.17      600.73      8.55 o
   7   1   5      101.85      106.98      4.22 o
   9   1   5     1573.57     1501.43     15.73 o
  11   1   5     2337.24     2160.78     21.91 o
  13   1   5      315.20      297.50      8.19 o
  15   1   5      220.02      232.60     10.20 o
  17   1   5       97.94       93.83      6.00 o
  19   1   5       41.96       40.77      5.16 o
  21   1   5       31.14       15.67      4.90 o
  23   1   5       29.79       28.12      6.02 o
  25   1   5       65.11       76.34      8.65 o
 -28   2   5      105.33       91.70     11.20 o
 -26   2   5        2.56       10.46      4.62 o
 -24   2   5       30.12       23.85      4.49 o
 -22   2   5       27.23       23.90      4.61 o
 -20   2   5      267.97      264.07      9.18 o
 -18   2   5      314.92      300.86      9.10 o
 -16   2   5      503.39      480.92     11.02 o
 -14   2   5      124.45      135.13      7.28 o
 -12   2   5       39.99       37.42      3.32 o
 -10   2   5      271.49      278.16      8.51 o
  -8   2   5      968.68     1015.62      9.82 o
  -6   2   5     2695.91     2813.11     18.92 o
  -4   2   5     4634.65     4808.89     41.39 o
  -2   2   5       99.23      102.92      3.38 o
   0   2   5      667.84      693.04      8.97 o
   2   2   5      963.71     1041.79     12.10 o
   4   2   5       19.48       14.92      2.14 o
   6   2   5      317.97      312.42      7.63 o
   8   2   5      206.20      198.06      6.03 o
  10   2   5       19.34       15.14      2.65 o
  12   2   5      206.18      213.54      6.92 o
  14   2   5      219.43      213.91     10.12 o
  16   2   5       49.95       50.42      6.60 o
  18   2   5      196.93      194.86     10.92 o
  20   2   5       52.37       41.50      7.08 o
  22   2   5       19.54       21.94      5.98 o
  24   2   5       85.50       91.53     11.62 o
 -27   3   5       15.92       24.50      7.09 o
 -25   3   5       19.70       17.27      6.27 o
 -23   3   5      148.50      133.35     10.33 o
 -21   3   5       13.61       19.94      5.18 o
 -19   3   5        5.90       11.56      3.90 o
 -17   3   5      215.01      231.19     21.73 o
 -15   3   5      113.68      130.56     11.12 o
 -13   3   5       51.10       57.00      7.62 o
 -11   3   5      186.25      201.95     11.87 o
  -9   3   5      811.01      873.21     25.53 o
  -7   3   5      406.41      447.18     30.26 o
  -5   3   5      330.13      316.24     25.79 o
  -3   3   5      287.65      330.24     26.36 o
  -1   3   5      950.45      947.20     23.48 o
   1   3   5      556.92      500.04     17.04 o
   3   3   5     1084.91     1073.32     27.63 o
   5   3   5      747.98      742.92     19.55 o
   7   3   5       14.32        6.25      4.06 o
   9   3   5      102.76      101.75      8.53 o
  11   3   5      204.73      153.91     13.44 o
  13   3   5        3.28        4.00      3.31 o
  15   3   5       71.89       47.06      5.85 o
  17   3   5       41.03       35.02      5.96 o
  19   3   5      224.94      264.98     12.80 o
  21   3   5      159.53      200.48     12.10 o
  23   3   5       72.71       62.02      8.74 o
 -24   4   5       18.16       13.70      9.29 o
 -22   4   5      148.53      140.84     16.39 o
 -20   4   5       68.55       77.14     11.15 o
 -18   4   5       98.79      101.39     11.56 o
 -16   4   5       21.20       11.45      5.27 o
 -14   4   5        9.54       13.91      5.45 o
 -12   4   5       99.57       88.42     12.54 o
 -10   4   5      160.73      142.36     10.55 o
  -8   4   5        9.94       10.10     10.66 o
  -6   4   5      194.88      239.78     26.48 o
  -4   4   5      257.50      249.00     26.32 o
  -2   4   5     1817.75     1856.91     68.16 o
   0   4   5     1265.40     1271.95     56.25 o
   2   4   5      432.10      440.17     33.28 o
   4   4   5     1189.37     1182.47     24.63 o
   6   4   5      137.58      123.47      8.99 o
   8   4   5      267.88      249.43     12.44 o
  10   4   5       57.17       41.72      7.92 o
  12   4   5      102.68       85.02      9.38 o
  14   4   5      145.29      142.99     12.13 o
  16   4   5       60.62       51.17     11.66 o
  18   4   5        9.67        6.57      6.75 o
  20   4   5      129.42      172.14     15.76 o
 -21   5   5      266.42      302.95     23.48 o
 -19   5   5        9.42        1.07      6.01 o
 -17   5   5      318.88      337.33     18.33 o
 -15   5   5      247.17      263.19     15.97 o
 -13   5   5      214.85      203.91     15.85 o
 -11   5   5      140.57      129.92     11.24 o
  -9   5   5       51.45       54.53     12.57 o
  -7   5   5       31.83       35.89     15.97 o
  -5   5   5      130.47      147.76     25.15 o
  -3   5   5       36.70       27.08     13.28 o
  -1   5   5      248.12      234.96     30.10 o
   1   5   5       34.08       23.98     14.97 o
   3   5   5      257.67      245.58     30.66 o
   5   5   5      121.13      127.45     23.28 o
   7   5   5      105.31      113.16     11.81 o
   9   5   5      244.03      239.18     20.68 o
  11   5   5       42.11       42.38      7.76 o
  13   5   5       11.81       12.33      6.10 o
  15   5   5      101.03       97.93     11.79 o
  17   5   5       39.66       34.72      9.10 o
 -18   6   5       68.30       63.53     13.14 o
 -16   6   5       35.60       34.28      8.89 o
 -14   6   5       53.38       52.83      9.47 o
 -12   6   5       63.98       64.60     14.74 o
 -10   6   5      112.81       86.20     16.11 o
  -8   6   5       18.17        9.39      9.58 o
  -6   6   5        3.68       16.74     15.21 o
  -4   6   5      243.11      275.92     34.40 o
  -2   6   5       76.63       63.66     19.68 o
   0   6   5       16.21        8.69     15.93 o
   2   6   5        4.55       10.30     14.77 o
   4   6   5       10.46        3.45     10.40 o
   6   6   5      449.75      511.95     22.24 o
   8   6   5       59.57       52.86     19.50 o
  10   6   5       67.82       64.95     11.44 o
  12   6   5       88.06      109.39     23.22 o
  14   6   5       97.60      122.41     15.19 o
 -11   7   5       48.35       73.53     18.24 o
  -9   7   5       65.02       67.36     16.84 o
  -7   7   5      108.63      122.01     20.16 o
  -5   7   5        5.19       21.97     20.04 o
  -3   7   5      115.70      110.90     29.09 o
  -1   7   5       13.88        1.89     16.82 o
   1   7   5       48.27       45.35     22.33 o
   3   7   5        0.20        0.39      9.50 o
   5   7   5       48.66       45.99      9.85 o
   7   7   5       45.97       66.65     11.03 o
 -28   0   6       67.32       57.28     11.25 o
 -26   0   6        0.19       -1.32      6.46 o
 -24   0   6        0.34        7.72      6.78 o
 -22   0   6       97.92      103.65     11.77 o
 -20   0   6      124.54      137.99     13.64 o
 -18   0   6      461.91      463.15     15.17 o
 -16   0   6      637.91      663.66     15.35 o
 -14   0   6     2818.58     2906.24     39.17 o
 -12   0   6        6.54        5.43      3.00 o
 -10   0   6      531.30      549.37     12.05 o
  -8   0   6      995.61     1016.03     18.82 o
  -6   0   6      415.50      434.44     11.86 o
  -4   0   6       13.36       12.62      3.31 o
  -2   0   6        0.51        0.74      2.09 o
   0   0   6      369.31      364.94      9.51 o
   2   0   6     1352.98     1406.76     20.05 o
   4   0   6       19.59       13.57      3.09 o
   6   0   6        7.73       13.25      3.32 o
   8   0   6       48.29       56.99      5.27 o
  10   0   6     5459.28     5312.75     53.71 o
  12   0   6        0.21        7.00      3.57 o
  14   0   6      141.04      126.79      9.95 o
  16   0   6      270.37      289.60     14.16 o
  18   0   6        4.41       -0.39      4.94 o
  20   0   6       37.14       43.92      8.63 o
  22   0   6       93.32       84.05     11.02 o
  24   0   6       10.45       21.27      8.27 o
 -29   1   6       56.26       53.62     14.76 o
 -27   1   6       36.76       22.56      7.02 o
 -25   1   6       39.69       39.90      5.77 o
 -23   1   6       42.70       32.57      5.16 o
 -21   1   6       95.69       92.66      7.04 o
 -19   1   6      373.34      416.31     17.87 o
 -17   1   6      574.32      575.83     13.02 o
 -15   1   6      842.67      866.12     14.24 o
 -13   1   6      171.42      195.74      8.27 o
 -11   1   6       10.63       12.92      2.26 o
  -9   1   6     1393.10     1529.08     14.78 o
  -7   1   6      171.75      186.92      8.39 o
  -5   1   6     1779.16     1725.78     16.27 o
  -3   1   6      795.51      771.56     10.17 o
  -1   1   6     2266.06     2310.19     19.93 o
   1   1   6      100.94      103.97      3.96 o
   3   1   6      322.58      302.49      6.42 o
   5   1   6       68.54       63.65      3.98 o
   7   1   6       46.70       43.09      3.31 o
   9   1   6      696.44      606.16     10.91 o
  11   1   6      890.27      813.88     13.24 o
  13   1   6      903.18      838.51     14.05 o
  15   1   6       60.01       51.39      4.88 o
  17   1   6       83.56       73.77      7.29 o
  19   1   6      181.26      197.51     10.21 o
  21   1   6      211.76      243.33     11.71 o
  23   1   6      100.70      114.87      9.65 o
 -28   2   6      219.95      217.49     20.65 o
 -26   2   6      113.72      107.66     13.20 o
 -24   2   6       35.79       32.66      7.82 o
 -22   2   6       38.31       32.54      7.18 o
 -20   2   6       43.99       40.89      6.19 o
 -18   2   6      257.04      255.97      8.39 o
 -16   2   6      226.45      222.09      9.44 o
 -14   2   6      270.43      271.76      7.72 o
 -12   2   6        4.36        3.44      2.17 o
 -10   2   6      395.61      414.50      9.06 o
  -8   2   6      483.96      515.12      9.70 o
  -6   2   6     1198.30     1230.82     14.12 o
  -4   2   6      496.59      545.71      7.53 o
  -2   2   6      646.88      647.78      7.53 o
   0   2   6      936.91     1000.33     10.55 o
   2   2   6       20.04       25.95      2.24 o
   4   2   6      665.27      675.04      8.95 o
   6   2   6       41.71       47.39      4.04 o
   8   2   6      238.33      201.25      6.42 o
  10   2   6      681.49      594.70     11.08 o
  12   2   6      439.98      426.65      9.87 o
  14   2   6       44.37       44.40      4.47 o
  16   2   6        5.34        6.94      3.22 o
  18   2   6       41.66       35.52      4.70 o
  20   2   6      130.83      136.58      7.61 o
  22   2   6       56.45       63.66      9.60 o
 -27   3   6        7.09       18.71      6.86 o
 -25   3   6       43.95       39.03      7.52 o
 -23   3   6       41.14       35.47      6.74 o
 -21   3   6       34.23       37.07      6.46 o
 -19   3   6        8.85       10.79      4.23 o
 -17   3   6       83.56       83.22      8.35 o
 -15   3   6       82.43       89.90      5.98 o
 -13   3   6       21.50        8.30      4.73 o
 -11   3   6      294.58      300.10     16.33 o
  -9   3   6      691.79      696.13     39.27 o
  -7   3   6      435.59      463.75     32.59 o
  -5   3   6       89.31       62.81     16.30 o
  -3   3   6     1023.98     1043.32     47.88 o
  -1   3   6      546.64      545.56     34.65 o
   1   3   6       74.44       66.37      7.82 o
   3   3   6     1103.60     1017.34     22.15 o
   5   3   6      352.17      344.21     13.28 o
   7   3   6      212.90      162.66      6.64 o
   9   3   6      789.14      730.75     15.28 o
  11   3   6       11.89       11.23      3.06 o
  13   3   6       83.33       67.75      9.35 o
  15   3   6      212.11      225.99     19.40 o
  17   3   6       48.71       56.50      8.58 o
  19   3   6       70.05       78.76      8.65 o
  21   3   6       22.70       17.17      6.12 o
 -24   4   6      401.49      405.36     26.72 o
 -22   4   6      142.51      165.04     18.71 o
 -20   4   6       93.18      116.18     16.20 o
 -18   4   6       34.26       41.28      8.38 o
 -16   4   6       14.08       11.30      6.24 o
 -14   4   6      130.41      139.02     21.90 o
 -12   4   6        0.25       -1.09      4.33 o
 -10   4   6       94.30       66.96     19.48 o
  -8   4   6      307.81      279.42     29.45 o
  -6   4   6      342.14      332.62     32.07 o
  -4   4   6      597.53      629.30     41.12 o
  -2   4   6      142.75      196.41     26.28 o
   0   4   6      837.72      980.74     51.51 o
   2   4   6      416.71      444.44     35.57 o
   4   4   6      851.31      851.93     27.92 o
   6   4   6        8.56        8.34      4.66 o
   8   4   6       78.16       71.53      8.46 o
  10   4   6       30.03       28.12     14.71 o
  12   4   6      141.47      140.98     12.07 o
  14   4   6       47.64       44.54      8.73 o
  16   4   6       93.18       82.14     11.38 o
  18   4   6       29.07       36.73      9.84 o
  20   4   6       49.83       37.79     10.54 o
 -21   5   6       79.03       85.15     13.04 o
 -19   5   6       92.99       84.49     12.20 o
 -17   5   6       18.74       11.88      7.04 o
 -15   5   6      266.19      275.43     17.94 o
 -13   5   6        8.08        9.98      5.42 o
 -11   5   6      218.85      203.17     29.60 o
  -9   5   6      303.21      298.53     33.76 o
  -7   5   6       82.94       83.50     21.57 o
  -5   5   6      367.69      408.79     38.51 o
  -3   5   6      104.16       88.00     22.05 o
  -1   5   6       69.96       47.88     17.10 o
   1   5   6        8.84       -2.62     10.18 o
   3   5   6       87.42       83.78     22.33 o
   5   5   6      251.68      258.69     16.47 o
   7   5   6       19.07       12.24      6.77 o
   9   5   6      289.57      310.75     19.15 o
  11   5   6       60.39       69.52     17.02 o
  13   5   6       33.76       25.40      9.93 o
  15   5   6       76.53       74.10     11.12 o
  17   5   6      101.85      125.09     18.70 o
 -16   6   6       50.14       36.26      9.20 o
 -14   6   6       29.65       41.10     13.57 o
 -12   6   6        0.60       10.32     11.10 o
 -10   6   6       91.08      122.40     30.34 o
  -8   6   6       23.47       19.96     16.94 o
  -6   6   6        9.36       -6.24     13.72 o
  -4   6   6       15.43       18.31     17.66 o
  -2   6   6      198.26      283.68     36.90 o
   0   6   6       10.41        7.20     15.61 o
   2   6   6       26.71       42.69     20.40 o
   4   6   6        0.25        1.70      6.32 o
   6   6   6      849.20     1007.52     33.13 o
   8   6   6      210.98      231.39     17.75 o
  10   6   6       67.58       92.93     26.86 o
  12   6   6       39.58       48.90     11.66 o
  -9   7   6       15.53       11.87     13.56 o
  -7   7   6       41.69       20.10     21.63 o
  -5   7   6       66.27       61.20     25.91 o
  -3   7   6       21.17       62.89     24.83 o
  -1   7   6       50.00       50.70     25.03 o
   1   7   6       13.82       -3.38     19.15 o
   3   7   6       86.41      104.35     20.22 o
 -28   0   7        0.05       -3.78      7.44 o
 -26   0   7      212.87      206.99     25.03 o
 -24   0   7       44.39       34.12     13.32 o
 -22   0   7        9.21       11.84      6.49 o
 -20   0   7      438.80      439.21     19.68 o
 -18   0   7      925.67      916.42     27.33 o
 -16   0   7     1065.14     1092.90     23.15 o
 -14   0   7      148.55      167.25      8.17 o
 -12   0   7      435.52      485.48     12.34 o
 -10   0   7      171.22      195.07      8.00 o
  -8   0   7       40.50       46.48      5.53 o
  -6   0   7       76.82      105.66      7.14 o
  -4   0   7       37.97       40.57      8.39 o
  -2   0   7        4.30        3.35      2.47 o
   0   0   7     1631.00     1665.83     26.80 o
   2   0   7      264.70      273.49     11.66 o
   4   0   7        2.82        5.01      2.81 o
   6   0   7       12.54       13.10      3.48 o
   8   0   7      148.19      147.21      8.99 o
  10   0   7     2001.94     1906.26     29.05 o
  12   0   7     1036.53     1005.43     24.25 o
  14   0   7      135.70      158.30     11.44 o
  16   0   7      168.56      185.93     12.79 o
  18   0   7      268.31      314.79     16.31 o
  20   0   7      188.29      213.06     15.00 o
  22   0   7        6.83       -0.55      7.12 o
 -27   1   7        3.83        7.31      6.09 o
 -25   1   7        4.73        3.52      4.59 o
 -23   1   7       69.14       63.03      6.46 o
 -21   1   7      653.28      686.63     17.59 o
 -19   1   7      799.20      855.96     17.26 o
 -17   1   7       87.35       81.60      5.33 o
 -15   1   7      236.73      240.88      8.09 o
 -13   1   7       86.80       92.21      5.48 o
 -11   1   7      107.78      115.10      5.65 o
  -9   1   7      259.29      257.03      7.99 o
  -7   1   7      166.58      171.16      5.82 o
  -5   1   7       96.70       95.76      4.40 o
  -3   1   7       92.36       94.08      4.34 o
  -1   1   7      184.05      188.91      5.70 o
   1   1   7      180.65      171.78      4.99 o
   3   1   7      787.34      742.23     11.52 o
   5   1   7     1304.85     1198.14     17.42 o
   7   1   7      551.96      521.66     14.35 o
   9   1   7      576.92      532.59     10.79 o
  11   1   7      158.32      158.94      6.88 o
  13   1   7      140.79      150.41      7.10 o
  15   1   7        8.96       10.23      3.57 o
  17   1   7       35.41       40.66      6.11 o
  19   1   7       33.39       31.15      6.07 o
  21   1   7      220.24      241.91     12.12 o
  23   1   7       88.16       99.10      9.57 o
 -28   2   7       47.68       46.27     11.21 o
 -26   2   7       42.94       36.24      6.18 o
 -24   2   7        2.26        1.19      3.74 o
 -22   2   7       21.55       20.89      4.44 o
 -20   2   7       63.45       60.45      5.58 o
 -18   2   7       12.92       15.61      3.48 o
 -16   2   7      120.85      115.23      6.10 o
 -14   2   7      108.37      109.91      5.98 o
 -12   2   7      287.97      290.32      8.74 o
 -10   2   7      280.97      264.86      8.60 o
  -8   2   7      295.62      337.77      9.11 o
  -6   2   7      127.94      120.53      6.77 o
  -4   2   7      195.73      172.93      6.49 o
  -2   2   7       95.88      108.68      8.33 o
   0   2   7       50.20       52.60      5.06 o
   2   2   7       24.01       24.02      2.97 o
   4   2   7      167.63      171.34      5.54 o
   6   2   7      182.42      161.44      6.14 o
   8   2   7      123.09      103.39      8.35 o
  10   2   7      498.65      421.79     10.78 o
  12   2   7      334.76      313.20      9.05 o
  14   2   7       72.35       74.30      5.63 o
  16   2   7       27.32       32.21      4.51 o
  18   2   7      266.72      308.22     10.25 o
  20   2   7        9.85        7.33      6.34 o
  22   2   7       85.06       94.09     15.33 o
 -25   3   7        5.82       10.37      5.89 o
 -23   3   7       53.90       62.28      7.98 o
 -21   3   7       24.79       26.64      5.69 o
 -19   3   7        5.26        6.13      3.82 o
 -17   3   7        7.95        4.37      3.93 o
 -15   3   7      206.26      214.56      9.00 o
 -13   3   7        8.15        5.66      6.70 o
 -11   3   7       56.35       47.56     16.14 o
  -9   3   7      127.54      167.55     23.14 o
  -7   3   7     1458.56     1505.22     60.24 o
  -5   3   7      561.93      609.18     38.03 o
  -3   3   7     1400.93     1487.47     60.56 o
  -1   3   7     1586.16     1651.65     63.74 o
   1   3   7      328.93      282.68     28.17 o
   3   3   7      210.62      183.78     14.29 o
   5   3   7       11.03       14.72      2.94 o
   7   3   7      212.63      152.75      7.49 o
   9   3   7      110.23       93.26     13.98 o
  11   3   7      132.23      129.89      6.78 o
  13   3   7       54.16       43.62      6.03 o
  15   3   7       44.89       38.46      6.50 o
  17   3   7       72.58       87.45      9.01 o
  19   3   7        6.58        6.44      5.77 o
 -24   4   7      138.24      152.90     19.01 o
 -22   4   7       14.95       34.82     12.48 o
 -20   4   7       95.06      119.14     13.76 o
 -18   4   7       10.83       20.82      7.22 o
 -16   4   7      118.35      130.58     13.04 o
 -14   4   7       84.46       70.84     13.76 o
 -12   4   7      180.46      194.59     19.30 o
 -10   4   7      172.87      139.95     24.59 o
  -8   4   7      122.89       97.90     21.25 o
  -6   4   7       13.64        4.23     11.23 o
  -4   4   7      207.03      230.65     28.69 o
  -2   4   7      451.64      449.35     36.90 o
   0   4   7      273.49      254.07     30.10 o
   2   4   7       25.01       14.97     11.35 o
   4   4   7       70.31       50.64     11.89 o
   6   4   7      127.04      111.68     12.95 o
   8   4   7       56.38       53.36     10.32 o
  10   4   7      156.06      146.40     12.23 o
  12   4   7        7.58        7.71      6.37 o
  14   4   7       73.92       49.93      9.66 o
  16   4   7       37.33       42.41     10.07 o
  18   4   7      121.49      113.15     14.36 o
 -21   5   7      185.76      198.72     17.69 o
 -19   5   7       60.76       53.31     10.73 o
 -17   5   7       27.06       22.20     12.25 o
 -15   5   7      110.15      113.32     18.39 o
 -13   5   7       29.90       29.46     12.29 o
 -11   5   7        9.79        9.74      9.92 o
  -9   5   7      174.02      123.25     26.07 o
  -7   5   7       98.43       94.48     23.94 o
  -5   5   7      178.11      167.92     28.37 o
  -3   5   7      343.20      357.40     38.59 o
  -1   5   7       42.59       57.78     21.45 o
   1   5   7       58.70       60.84     20.68 o
   3   5   7      136.44      141.03     39.94 o
   5   5   7      113.80      144.44     14.72 o
   7   5   7        7.18        7.61      7.30 o
   9   5   7       62.90       36.41      9.67 o
  11   5   7       74.37       80.66     13.73 o
  13   5   7       24.98       10.26      9.90 o
  15   5   7      570.05      691.75     32.90 o
 -16   6   7      370.90      439.96     33.05 o
 -14   6   7      105.79      149.57     60.48 o
 -12   6   7        8.17        8.32     11.59 o
 -10   6   7      110.78      126.00     19.62 o
  -8   6   7       28.40       80.92     25.35 o
  -6   6   7      116.89      140.11     29.74 o
  -4   6   7       13.81       18.11     16.74 o
  -2   6   7       28.05       37.74     19.27 o
   0   6   7       58.22       79.11     25.11 o
   2   6   7      290.74      367.46     21.84 o
   4   6   7       26.02       36.47      9.60 o
   6   6   7       11.47       24.00      8.70 o
   8   6   7       82.62       99.75     14.43 o
  10   6   7       24.18       27.03     10.21 o
 -28   0   8        3.08        7.56      8.66 o
 -26   0   8        0.58       15.42      8.99 o
 -24   0   8      382.72      391.52     30.30 o
 -22   0   8       15.67       21.37     10.26 o
 -20   0   8      939.79     1008.83     43.50 o
 -18   0   8      297.19      318.96     16.94 o
 -16   0   8       19.56       13.50      5.90 o
 -14   0   8       85.67       74.27     22.25 o
 -12   0   8      961.22     1067.86     19.26 o
 -10   0   8     1362.37     1437.31     25.93 o
  -8   0   8      333.55      321.37     12.04 o
  -6   0   8      136.70      126.57      9.57 o
  -4   0   8      353.30      344.12     12.17 o
  -2   0   8      566.97      578.20     12.36 o
   0   0   8      337.27      375.86     11.31 o
   2   0   8      394.81      428.24     12.24 o
   4   0   8      539.62      505.01     13.59 o
   6   0   8     1359.01     1298.24     22.96 o
   8   0   8      115.62      110.29      9.19 o
  10   0   8       55.91       55.40      7.73 o
  12   0   8        8.42        2.90      4.90 o
  14   0   8        4.46        9.28      5.57 o
  16   0   8      101.83       99.62     10.95 o
  18   0   8       84.37      108.09     12.18 o
  20   0   8       64.10       76.88     11.26 o
 -27   1   8        5.37       -4.12      4.91 o
 -25   1   8        0.02        2.90      4.89 o
 -23   1   8       13.24        7.36      4.72 o
 -21   1   8      455.54      476.84     17.31 o
 -19   1   8       51.27       48.51      5.64 o
 -17   1   8       79.86       81.29      5.86 o
 -15   1   8      279.94      288.81      9.08 o
 -13   1   8      134.25      129.64      6.52 o
 -11   1   8      365.42      329.35      9.75 o
  -9   1   8      170.31      167.11      7.31 o
  -7   1   8      410.78      385.53     10.19 o
  -5   1   8      508.08      507.85      9.52 o
  -3   1   8      343.13      326.84      8.31 o
  -1   1   8      197.07      194.57      6.91 o
   1   1   8       93.94       91.54      4.52 o
   3   1   8      221.27      206.86      6.94 o
   5   1   8      770.26      724.09     12.50 o
   7   1   8     1471.91     1406.88     18.26 o
   9   1   8      570.63      554.99     11.93 o
  11   1   8      611.55      571.27     12.25 o
  13   1   8       63.60       66.53      5.67 o
  15   1   8       97.42      103.89      8.18 o
  17   1   8       76.13       71.15      7.68 o
  19   1   8       70.15       65.67      7.92 o
  21   1   8       25.81       17.95      6.41 o
 -26   2   8       47.71       48.88      7.41 o
 -24   2   8       11.27        7.60      4.56 o
 -22   2   8       35.22       36.42      5.28 o
 -20   2   8       93.51       76.58      6.48 o
 -18   2   8      114.82      107.82      6.96 o
 -16   2   8        1.42        0.78      2.90 o
 -14   2   8       79.36       87.37      9.42 o
 -12   2   8       71.03       63.71      7.30 o
 -10   2   8      244.58      237.57      8.81 o
  -8   2   8      838.55      775.48     15.31 o
  -6   2   8      844.29      878.06     16.15 o
  -4   2   8      448.96      477.67     12.63 o
  -2   2   8      753.48      730.63     14.26 o
   0   2   8      430.11      412.55     10.84 o
   2   2   8      478.33      468.88      9.84 o
   4   2   8       80.16       66.36      4.63 o
   6   2   8     1150.68     1042.59     14.40 o
   8   2   8       70.44       62.24      4.85 o
  10   2   8       29.44       22.96      3.83 o
  12   2   8       60.04       56.91      5.29 o
  14   2   8        7.50       10.41      3.78 o
  16   2   8      243.80      261.87      9.75 o
  18   2   8        7.67        5.00      5.95 o
  20   2   8      323.22      380.78     20.88 o
 -25   3   8       55.38       59.29      8.81 o
 -23   3   8       76.19       81.09     13.86 o
 -21   3   8       82.37       80.04      7.88 o
 -19   3   8       22.69       21.45      5.17 o
 -17   3   8       72.95       71.40      7.26 o
 -15   3   8      188.95      183.97      9.36 o
 -13   3   8       40.34       44.88     10.83 o
 -11   3   8      559.19      529.54     37.70 o
  -9   3   8      446.59      496.71     36.74 o
  -7   3   8      472.21      445.28     34.40 o
  -5   3   8      336.50      255.44     28.09 o
  -3   3   8      626.92      714.40     43.62 o
  -1   3   8      457.97      391.85     32.88 o
   1   3   8        7.31        1.45      8.85 o
   3   3   8      208.13      186.21     16.92 o
   5   3   8      175.80      152.80     16.15 o
   7   3   8       20.21       20.84      6.09 o
   9   3   8       31.33       20.81      4.66 o
  11   3   8      189.85      217.72     10.66 o
  13   3   8       27.59       13.69      4.11 o
  15   3   8      232.51      252.91     12.90 o
  17   3   8       94.87       99.57      9.76 o
  19   3   8      359.36      443.54     20.21 o
 -22   4   8       26.51       25.59      9.61 o
 -20   4   8      110.57      111.74     18.96 o
 -18   4   8       22.36       23.95     11.14 o
 -16   4   8        4.63       -1.39      8.72 o
 -14   4   8       22.97       23.04     10.41 o
 -12   4   8      148.30       93.31     22.90 o
 -10   4   8      282.39      302.60     32.92 o
  -8   4   8      516.52      599.64     44.02 o
  -6   4   8       24.22       19.44     14.12 o
  -4   4   8      192.84      163.89     27.00 o
  -2   4   8      567.75      546.57     42.01 o
   0   4   8      433.64      450.39     40.24 o
   2   4   8      268.18      290.14     19.80 o
   4   4   8       65.48       75.81     11.88 o
   6   4   8      165.27      173.65     16.68 o
   8   4   8       42.09       25.60      8.88 o
  10   4   8       20.67       16.00     10.26 o
  12   4   8       58.04       74.68     14.04 o
  14   4   8       41.78       58.94     13.33 o
  16   4   8       88.05       66.56     14.84 o
 -19   5   8       22.93       13.92     12.50 o
 -17   5   8       34.63       31.65     13.82 o
 -15   5   8      196.74      168.02     21.61 o
 -13   5   8        3.69       15.53      9.98 o
 -11   5   8      159.41      177.78     31.51 o
  -9   5   8      235.62      227.87     33.36 o
  -7   5   8       11.37        6.24     13.72 o
  -5   5   8       36.84       44.87     19.80 o
  -3   5   8        8.64       19.40     15.85 o
  -1   5   8        4.01        4.06     15.17 o
   1   5   8       39.08       33.44     18.59 o
   3   5   8      185.72      201.39     27.72 o
   5   5   8       20.10       26.34     11.89 o
   7   5   8       58.64       67.19     36.28 o
   9   5   8      101.47      104.45     15.45 o
  11   5   8       17.56       31.91     11.31 o
  13   5   8      560.00      715.41     41.69 o
 -14   6   8      177.49      138.57     22.02 o
 -12   6   8       22.48       35.54     15.16 o
 -10   6   8       38.85       41.37     14.93 o
  -8   6   8       12.71       20.28     18.23 o
  -6   6   8      284.67      305.05     40.96 o
  -4   6   8       99.46      129.29     32.15 o
  -2   6   8       61.69       77.86     25.95 o
   0   6   8      102.70      172.83     34.61 o
   2   6   8      136.50      135.07     16.33 o
   4   6   8      322.50      327.15     37.54 o
   6   6   8       10.24       19.83      8.35 o
 -26   0   9       86.78       67.69     15.95 o
 -24   0   9        5.87        9.88      8.18 o
 -22   0   9     2072.05     2124.66     68.37 o
 -20   0   9       37.93       46.47      9.64 o
 -18   0   9       22.47       10.50     13.58 o
 -16   0   9      243.37      250.06     15.89 o
 -14   0   9        7.43       10.82      5.53 o
 -12   0   9        5.99        2.31      4.88 o
 -10   0   9       11.68       14.99     10.56 o
  -8   0   9      247.82      241.84     17.05 o
  -6   0   9       28.71       22.31      5.41 o
  -4   0   9      366.24      341.98     13.73 o
  -2   0   9      495.43      489.34     12.14 o
   0   0   9        0.95        1.56      3.34 o
   2   0   9      116.28      116.70      7.92 o
   4   0   9       80.89       96.60     12.15 o
   6   0   9        4.48        4.86      4.25 o
   8   0   9       52.65       61.40     12.83 o
  10   0   9      441.96      430.40     16.99 o
  12   0   9      151.12      168.90     12.54 o
  14   0   9      236.82      277.10     15.84 o
  16   0   9       10.38       23.63      7.78 o
  18   0   9       31.63       26.30      8.34 o
  20   0   9      157.25      115.24     27.89 o
 -27   1   9       43.82       32.67      7.37 o
 -25   1   9       86.43       95.14     10.29 o
 -23   1   9       79.64       68.21     15.37 o
 -21   1   9       52.55       47.14      6.77 o
 -19   1   9      122.16      123.93     12.60 o
 -17   1   9      106.67      105.01      7.95 o
 -15   1   9       43.70       47.09      5.43 o
 -13   1   9       86.80       90.26      6.07 o
 -11   1   9       67.30       73.56      6.19 o
  -9   1   9       59.38       66.83      5.65 o
  -7   1   9      121.64      108.57      6.59 o
  -5   1   9        7.51        3.62      3.03 o
  -3   1   9      192.11      177.57     12.19 o
  -1   1   9      565.48      558.73     11.53 o
   1   1   9      453.74      414.06      8.91 o
   3   1   9       92.54       86.59      5.32 o
   5   1   9       95.67       86.30      5.55 o
   7   1   9      266.12      262.17      8.64 o
   9   1   9      538.59      551.68     12.32 o
  11   1   9      132.18      131.02      7.73 o
  13   1   9        6.84       10.40      4.19 o
  15   1   9       73.60       86.99     12.35 o
  17   1   9      287.91      339.38     14.06 o
  19   1   9       30.83       35.99      7.09 o
 -26   2   9       17.85       13.67      6.74 o
 -24   2   9       14.33        5.20      5.15 o
 -22   2   9       88.73       86.13     10.64 o
 -20   2   9      116.31      104.38      7.44 o
 -18   2   9       15.36       11.23      4.41 o
 -16   2   9       15.27       14.40      4.37 o
 -14   2   9        0.16        5.32      3.46 o
 -12   2   9       89.77       95.52      8.67 o
 -10   2   9       23.46       22.16      4.76 o
  -8   2   9       80.45       87.87      7.04 o
  -6   2   9      158.03      152.05      8.57 o
  -4   2   9      470.51      470.81     12.32 o
  -2   2   9      158.31      148.11      8.21 o
   0   2   9      120.50      108.74      6.38 o
   2   2   9      196.24      187.68      7.84 o
   4   2   9        3.32        1.71      2.67 o
   6   2   9     1483.80     1395.58     17.94 o
   8   2   9      252.66      259.92     10.87 o
  10   2   9       37.26       47.85      5.11 o
  12   2   9       76.57       85.33      6.36 o
  14   2   9      131.85      145.81      7.96 o
  16   2   9       28.28       33.97      5.64 o
  18   2   9      261.65      307.82     16.39 o
 -23   3   9       31.46       31.46      7.69 o
 -21   3   9       58.11       67.86      8.52 o
 -19   3   9      115.42      121.98      9.55 o
 -17   3   9       32.69       30.99      6.83 o
 -15   3   9       25.86       19.99      4.85 o
 -13   3   9      106.56       91.04     14.92 o
 -11   3   9      173.17      181.72     26.20 o
  -9   3   9      297.71      285.78     31.63 o
  -7   3   9      579.56      604.15     41.65 o
  -5   3   9      249.53      261.92     29.78 o
  -3   3   9      162.16      203.81     27.68 o
  -1   3   9       47.94       56.21     18.51 o
   1   3   9      106.91       93.78      9.93 o
   3   3   9       65.53       59.86      6.19 o
   5   3   9       11.99       16.88      5.70 o
   7   3   9       41.91       49.52      6.71 o
   9   3   9        8.53        6.58      4.62 o
  11   3   9       78.74       87.37      9.08 o
  13   3   9      116.59      129.59     12.70 o
  15   3   9       20.12       23.32      5.97 o
  17   3   9       35.72       51.24      7.00 o
 -22   4   9       58.81       44.16     16.03 o
 -20   4   9        1.89        7.51     11.19 o
 -18   4   9       41.79       50.37     15.10 o
 -16   4   9       67.43       59.36     14.84 o
 -14   4   9       51.92       49.71     22.35 o
 -12   4   9      107.65       97.98     24.99 o
 -10   4   9      134.68      110.05     25.63 o
  -8   4   9      195.65      188.64     30.30 o
  -6   4   9      322.87      364.69     37.66 o
  -4   4   9       12.05       23.78     14.69 o
  -2   4   9       23.67       20.28     14.97 o
   0   4   9      362.57      311.61     36.34 o
   2   4   9       34.69       39.60     19.72 o
   4   4   9       70.55       63.49     24.75 o
   6   4   9      164.95      188.23     18.30 o
   8   4   9       89.97       59.71     12.45 o
  10   4   9      169.96      143.35     17.89 o
  12   4   9      320.44      377.22     26.73 o
  14   4   9      175.98      196.18     21.42 o
 -17   5   9       85.26      104.61     26.01 o
 -15   5   9      129.45      156.15     22.10 o
 -13   5   9      161.23      158.38     22.00 o
 -11   5   9        3.05        3.42     16.70 o
  -9   5   9        5.28        9.82     16.78 o
  -7   5   9      344.73      515.66     48.49 o
  -5   5   9       48.20       41.73     21.77 o
  -3   5   9       59.98       73.03     24.99 o
  -1   5   9        9.76       10.54     15.33 o
   1   5   9       42.80       36.86     10.60 o
   3   5   9       48.32       37.69     10.68 o
   5   5   9        5.81       10.85      8.54 o
   7   5   9       94.58      130.88     17.05 o
   9   5   9      116.69      108.35     36.86 o
 -10   6   9       53.20       99.79     30.30 o
  -8   6   9       67.82       92.19     29.41 o
  -6   6   9        7.25       21.97     21.17 o
  -4   6   9      115.57      143.09     33.84 o
  -2   6   9       96.94       92.91     28.97 o
   0   6   9       11.83       20.77     10.25 o
   2   6   9       24.70       23.51     10.38 o
 -26   0  10        6.57        7.89      8.99 o
 -24   0  10      369.27      385.17     32.92 o
 -22   0  10        7.24        1.14      6.93 o
 -20   0  10       14.86        7.21     10.66 o
 -18   0  10       69.70       96.79     23.58 o
 -16   0  10       78.54       99.60     11.73 o
 -14   0  10        0.02        5.64      5.92 o
 -12   0  10       56.50       60.17     13.34 o
 -10   0  10      186.18      202.47     14.26 o
  -8   0  10       22.95       25.39      6.95 o
  -6   0  10      215.80      219.34     14.42 o
  -4   0  10        5.98        2.26      4.10 o
  -2   0  10      342.92      340.61     12.08 o
   0   0  10      247.65      236.46     13.34 o
   2   0  10      602.88      585.14     18.83 o
   4   0  10       51.96       52.86      7.77 o
   6   0  10       39.02       47.42      7.67 o
   8   0  10        9.72        7.91      5.73 o
  10   0  10       41.61       36.54      7.84 o
  12   0  10       84.00       91.28     10.78 o
  14   0  10        6.24        3.57      7.82 o
  16   0  10        7.07        8.80      7.46 o
 -25   1  10       52.97       40.50      7.80 o
 -23   1  10      198.22      177.83     11.47 o
 -21   1  10      115.53       86.52      8.77 o
 -19   1  10       14.33       11.89      5.01 o
 -17   1  10       60.17       55.35      6.82 o
 -15   1  10      390.04      391.66     16.07 o
 -13   1  10       50.96       62.83      7.54 o
 -11   1  10      731.85      703.34     15.46 o
  -9   1  10       47.74       48.84      6.94 o
  -7   1  10      198.60      201.50      8.90 o
  -5   1  10       70.37       66.38      5.94 o
  -3   1  10      295.56      277.76      8.54 o
  -1   1  10      987.78      941.05     19.84 o
   1   1  10      337.42      311.96      9.84 o
   3   1  10      803.80      773.92     13.15 o
   5   1  10      405.82      386.78     10.33 o
   7   1  10      171.13      162.34      8.26 o
   9   1  10       66.16       66.40      6.41 o
  11   1  10        0.66        4.86      4.04 o
  13   1  10       86.56       92.78      9.52 o
  15   1  10       45.70       32.53      7.06 o
  17   1  10       57.23       73.52      8.63 o
 -24   2  10        6.92       10.44      5.64 o
 -22   2  10       37.10       38.88      6.80 o
 -20   2  10        5.89        9.02      5.48 o
 -18   2  10       54.38       38.68      7.19 o
 -16   2  10       32.03       25.85      7.35 o
 -14   2  10      353.46      320.76     27.44 o
 -12   2  10      123.71      124.94      8.83 o
 -10   2  10       43.17       43.07      6.12 o
  -8   2  10       81.23       87.99      7.67 o
  -6   2  10      924.81      979.07     27.23 o
  -4   2  10      508.58      482.90     18.21 o
  -2   2  10        2.97        1.19      3.12 o
   0   2  10      426.09      424.78     11.65 o
   2   2  10      107.75      103.54     10.34 o
   4   2  10       69.36       71.26      6.68 o
   6   2  10      207.03      200.54     14.31 o
   8   2  10      386.95      357.79     10.42 o
  10   2  10       38.07       36.27      5.06 o
  12   2  10      143.89      142.94      9.11 o
  14   2  10       30.48       23.73      6.64 o
  16   2  10      341.76      419.84     18.48 o
 -21   3  10      159.80      180.10     11.84 o
 -19   3  10       37.49       34.16      6.53 o
 -17   3  10       38.51       29.21      6.05 o
 -15   3  10      271.37      282.32     25.11 o
 -13   3  10       20.25       21.09     16.18 o
 -11   3  10      152.61      128.80     24.55 o
  -9   3  10       96.17       68.12     21.00 o
  -7   3  10       85.14      104.70     23.82 o
  -5   3  10       64.02       74.04     20.08 o
  -3   3  10       43.25       54.91      5.99 o
  -1   3  10      237.17      240.42     11.59 o
   1   3  10       39.65       38.29      5.58 o
   3   3  10       73.19       70.20     13.67 o
   5   3  10       43.63       36.69      6.40 o
   7   3  10       10.89        8.12      6.16 o
   9   3  10       78.73       84.63      9.11 o
  11   3  10      203.03      225.94     13.59 o
  13   3  10      271.68      296.52     15.82 o
 -20   4  10        8.67        1.55     11.87 o
 -18   4  10       21.89       26.73     14.12 o
 -16   4  10       52.68       44.82     14.57 o
 -14   4  10      381.08      408.88     43.96 o
 -12   4  10      178.99      180.27     31.43 o
 -10   4  10      460.99      524.43     44.99 o
  -8   4  10      120.60       81.36     24.43 o
  -6   4  10      197.66      255.96     34.89 o
  -4   4  10       37.35       71.67     22.69 o
  -2   4  10       84.69       33.92     18.95 o
   0   4  10       26.57       44.84     11.38 o
   2   4  10        3.02        8.46      7.65 o
   4   4  10        9.80        2.05      7.24 o
   6   4  10        9.86       17.36     11.99 o
   8   4  10       90.36      114.95     17.12 o
  10   4  10       55.54       70.96     15.21 o
 -15   5  10       75.74       67.82     24.20 o
 -13   5  10        7.32       34.06     15.19 o
 -11   5  10      110.11       99.03     28.49 o
  -9   5  10      136.03      137.94     31.14 o
  -7   5  10      115.07      104.94     28.77 o
  -5   5  10       35.84       54.24     22.53 o
  -3   5  10      136.07      162.73     32.15 o
  -1   5  10      113.87       79.75     26.16 o
   1   5  10       48.72       58.47     13.04 o
   3   5  10       78.15       68.54     16.02 o
   5   5  10       51.92       70.56     14.60 o
   7   5  10       84.10       72.02     15.60 o
 -24   0  11       94.48       92.97     13.83 o
 -22   0  11       19.89       22.27     21.11 o
 -20   0  11       54.51       76.74     23.22 o
 -18   0  11       10.19       12.22      7.55 o
 -16   0  11        0.08        8.92      6.72 o
 -14   0  11      137.57      151.38     13.78 o
 -12   0  11        8.60       17.41      6.80 o
 -10   0  11        2.79        6.36      6.12 o
  -8   0  11        8.41        3.85      5.50 o
  -6   0  11      135.33      175.23     16.16 o
  -4   0  11      244.61      225.02     19.58 o
  -2   0  11      137.92      132.02     12.42 o
   0   0  11        3.27        3.54      4.03 o
   2   0  11        8.79        8.92      5.44 o
   4   0  11      302.42      320.42     16.99 o
   6   0  11       58.92       62.42     13.56 o
   8   0  11      179.79      184.82     15.55 o
  10   0  11       42.47       55.27      9.34 o
  12   0  11       27.60       15.03      7.70 o
  14   0  11       74.92       82.17     11.64 o
 -23   1  11      106.74       93.50      9.76 o
 -21   1  11        6.91        7.09      5.30 o
 -19   1  11        2.87        3.63      4.55 o
 -17   1  11        5.29        3.76      4.57 o
 -15   1  11      198.65      194.89     21.10 o
 -13   1  11       33.15       34.94      6.10 o
 -11   1  11       60.09       53.52      6.64 o
  -9   1  11      408.68      396.23     13.38 o
  -7   1  11      391.55      396.76     12.34 o
  -5   1  11      734.69      717.53     16.28 o
  -3   1  11       42.71       46.53      7.51 o
  -1   1  11       33.21       26.77      5.16 o
   1   1  11       26.09       19.50      4.85 o
   3   1  11      117.68      107.93      8.73 o
   5   1  11      248.20      250.46      9.87 o
   7   1  11      180.14      175.42      9.07 o
   9   1  11      111.03      121.73      8.83 o
  11   1  11       52.80       51.27      7.86 o
  13   1  11      147.32      178.16     11.15 o
  15   1  11        5.34        7.02      6.22 o
 -22   2  11       14.62       19.19      6.67 o
 -20   2  11       17.81       20.90      6.96 o
 -18   2  11       40.10       38.81      9.19 o
 -16   2  11        1.38       -1.56      4.61 o
 -14   2  11       41.25       35.73      6.95 o
 -12   2  11       49.83       46.07      9.08 o
 -10   2  11       40.63       25.47      5.56 o
  -8   2  11       94.94       91.47      8.27 o
  -6   2  11      257.69      259.81     12.09 o
  -4   2  11      136.17      144.78      9.61 o
  -2   2  11      159.01      154.92      8.97 o
   0   2  11      448.27      435.04     13.74 o
   2   2  11      115.42      108.39      7.49 o
   4   2  11      120.83      120.05     14.81 o
   6   2  11      256.64      292.77     11.10 o
   8   2  11      109.43      100.71      8.80 o
  10   2  11      109.96      104.09      7.48 o
  12   2  11      301.50      357.20     14.97 o
  14   2  11       61.64       53.96     24.63 o
 -19   3  11       25.11       17.34     12.29 o
 -17   3  11       33.58       29.56     14.79 o
 -15   3  11        6.39        5.73     10.75 o
 -13   3  11      175.44      111.14     25.51 o
 -11   3  11      104.12      135.12     26.44 o
  -9   3  11       23.28       31.87     18.15 o
  -7   3  11        2.29        8.89     16.10 o
  -5   3  11       44.70       52.34     10.70 o
  -3   3  11       25.05       22.22      5.35 o
  -1   3  11       25.37       24.65      5.49 o
   1   3  11       15.79       15.31      5.35 o
   3   3  11       10.06       13.19      5.04 o
   5   3  11      422.74      432.00     16.50 o
   7   3  11      188.75      185.39     12.38 o
   9   3  11      152.86      184.37     15.78 o
  11   3  11        7.77       19.25      7.16 o
 -16   4  11       19.53       29.69     14.86 o
 -14   4  11       93.53       95.46     19.04 o
 -12   4  11      154.30      184.17     32.96 o
 -10   4  11      465.63      481.94     46.36 o
  -8   4  11      100.25      102.33     27.93 o
  -6   4  11      155.98      158.38     31.14 o
  -4   4  11        5.57       22.33     18.39 o
  -2   4  11        0.23        0.00     14.97 o
   0   4  11      201.16      193.67     20.41 o
   2   4  11       34.90       46.04     12.70 o
   4   4  11        9.64       10.13     15.25 o
   6   4  11       54.43       64.38     17.54 o
   8   4  11      196.11      240.97     63.11 o
 -11   5  11      154.93      233.91     39.31 o
  -9   5  11       20.20       51.95     26.03 o
  -7   5  11       57.92       77.38     27.60 o
  -5   5  11       20.72       15.09     20.36 o
  -3   5  11       48.70       43.62     22.78 o
  -1   5  11        6.46       16.07     10.44 o
   1   5  11       19.87       16.50     11.05 o
 -22   0  12       42.13       25.04     10.21 o
 -20   0  12        2.44        2.59      7.72 o
 -18   0  12       31.87       20.72      9.19 o
 -16   0  12       13.34       25.19      9.05 o
 -14   0  12        0.08        5.63      6.29 o
 -12   0  12      193.58      203.70     28.05 o
 -10   0  12       72.99       67.66     19.58 o
  -8   0  12        0.24       -0.54      5.38 o
  -6   0  12        8.81        4.30      6.06 o
  -4   0  12      536.36      521.74     22.73 o
  -2   0  12       61.12       56.32     14.81 o
   0   0  12      202.98      209.27     13.13 o
   2   0  12      469.77      485.89     18.35 o
   4   0  12        5.07       10.59      6.54 o
   6   0  12       69.84       70.25     10.36 o
   8   0  12        0.54        2.41      6.85 o
  10   0  12        0.64       -0.44      7.10 o
  12   0  12       10.76        5.12      7.77 o
 -21   1  12       19.82       11.25      6.09 o
 -19   1  12       22.12       20.31      6.04 o
 -17   1  12       92.87       66.64      8.50 o
 -15   1  12       57.10       72.12      8.02 o
 -13   1  12       92.68       77.81     16.59 o
 -11   1  12       19.92       17.57      5.22 o
  -9   1  12       58.15       59.63      7.34 o
  -7   1  12      471.55      473.15     15.28 o
  -5   1  12      622.36      651.19     36.00 o
  -3   1  12      167.04      152.46      9.17 o
  -1   1  12       53.06       47.02      5.82 o
   1   1  12      221.45      232.37     11.04 o
   3   1  12       40.99       45.48      6.38 o
   5   1  12        8.86        6.25      4.19 o
   7   1  12        0.50       -0.92      4.15 o
   9   1  12       34.49       38.44      6.76 o
  11   1  12        1.54       -0.50      6.00 o
 -20   2  12       52.73       66.65     12.07 o
 -18   2  12      280.84      313.73     15.98 o
 -16   2  12       85.27       75.68      9.38 o
 -14   2  12       49.18       48.09      8.95 o
 -12   2  12       44.16       35.88      7.37 o
 -10   2  12       23.64       19.87      6.18 o
  -8   2  12      182.94      172.23     11.08 o
  -6   2  12       67.43       88.58      8.61 o
  -4   2  12      159.87      132.50      9.07 o
  -2   2  12        3.16        5.15      4.15 o
   0   2  12       16.88       12.91      4.77 o
   2   2  12      150.33      141.01      9.28 o
   4   2  12      172.94      170.64     10.12 o
   6   2  12      136.29      135.64      9.47 o
   8   2  12      299.94      309.47     13.67 o
  10   2  12       98.47      105.44      8.70 o
 -15   3  12       97.42      120.19     28.69 o
 -13   3  12       67.01       57.26     23.74 o
 -11   3  12       21.77       29.33     19.84 o
  -9   3  12        3.41       13.92     18.11 o
  -7   3  12       30.50        9.21     17.91 o
  -5   3  12        6.42       16.16      7.93 o
  -3   3  12       11.06        7.17      5.09 o
  -1   3  12        8.83        8.93      5.15 o
   1   3  12       19.48       14.46      5.66 o
   3   3  12       88.30       81.49      9.12 o
   5   3  12      241.05      225.18     13.23 o
   7   3  12       89.36       94.12     15.28 o
 -12   4  12       35.49       54.24     25.67 o
 -10   4  12       57.22       81.56     27.52 o
  -8   4  12        6.36        2.33     19.19 o
  -6   4  12       48.17       62.25     25.91 o
  -4   4  12        3.68       -1.01     17.06 o
  -2   4  12       17.23       15.03     10.61 o
   0   4  12       20.75       -1.34      9.41 o
   2   4  12      102.42       88.71     16.43 o
 -18   0  13        1.11        7.57      8.48 o
 -16   0  13        5.22       -6.25      7.93 o
 -14   0  13        0.78        1.91      7.21 o
 -12   0  13      138.82      140.15     15.00 o
 -10   0  13      428.16      429.55     24.06 o
  -8   0  13      489.20      521.85     40.94 o
  -6   0  13       10.07       15.97      7.67 o
  -4   0  13        9.36        0.76      7.05 o
  -2   0  13        2.93       -2.02      7.08 o
   0   0  13      435.83      489.39     23.47 o
   2   0  13       39.36       29.87      7.79 o
   4   0  13      233.76      248.68     15.36 o
   6   0  13        6.27        9.12      8.39 o
   8   0  13        0.00       12.16      9.27 o
 -19   1  13       35.76       36.26      8.20 o
 -17   1  13        6.74       11.32      6.01 o
 -15   1  13       27.46       33.38      7.07 o
 -13   1  13       56.68       46.97      8.84 o
 -11   1  13        7.10        8.49      5.35 o
  -9   1  13      404.59      404.42     14.91 o
  -7   1  13       79.27       74.29      8.27 o
  -5   1  13      183.68      207.56     11.66 o
  -3   1  13       63.44       68.81      8.03 o
  -1   1  13        5.24        9.93      4.75 o
   1   1  13       32.64       30.41      5.81 o
   3   1  13       15.56       17.79      5.89 o
   5   1  13       37.74       43.41      7.06 o
   7   1  13       14.54       15.93      5.40 o
 -16   2  13      105.61      105.87     12.78 o
 -14   2  13       34.91       29.08      7.71 o
 -12   2  13       45.92       47.44      8.31 o
 -10   2  13       34.39       25.39      7.10 o
  -8   2  13       39.88       45.77      8.27 o
  -6   2  13      452.02      480.52     30.62 o
  -4   2  13       45.15       57.67      8.12 o
  -2   2  13        1.87        0.03      4.76 o
   0   2  13        9.49        4.05      5.03 o
   2   2  13       31.73       33.38      6.40 o
   4   2  13      243.55      238.09     12.00 o
   6   2  13      121.27      115.18      9.32 o
  -9   3  13       18.09       17.18     21.13 o
  -7   3  13       44.13       52.15     24.71 o
  -5   3  13       58.92       35.32     13.43 o
  -3   3  13        0.12        2.94     10.34 o
  -1   3  13      109.22      115.43     15.52 o
   1   3  13       24.83       25.73      7.08 o
   3   3  13      216.98      209.96     18.21 o
 -14   0  14       10.34       12.30      9.30 o
 -12   0  14       12.04       15.83      9.18 o
 -10   0  14        9.11        6.09      8.47 o
  -8   0  14      602.46      635.33     53.82 o
  -6   0  14        0.79       12.75      8.62 o
  -4   0  14        5.08        2.97      7.43 o
  -2   0  14      162.13      171.10     16.76 o
   0   0  14      228.26      236.50     19.15 o
   2   0  14       10.48        6.19      8.77 o
 -13   1  14       16.50       13.39      6.54 o
 -11   1  14      385.55      403.68     22.67 o
  -9   1  14      176.84      175.67     11.64 o
  -7   1  14        4.01        0.75      5.19 o
  -5   1  14        1.83       18.14      6.07 o
  -3   1  14        5.96        6.59      5.75 o
  -1   1  14       83.22       82.90     11.04 o
   1   1  14       62.97       65.87      7.96 o
   3   1  14       33.17       35.59      6.75 o
 -10   2  14        0.34        4.89      6.16 o
  -8   2  14      114.98      121.70     14.91 o
  -6   2  14       12.66       17.85      6.85 o
  -4   2  14       11.61       11.20      6.47 o
  -2   2  14        3.23        8.01      6.09 o
   0   2  14       13.56       13.95      6.27 o
 
